# Supplementary material for: Integration of Protein-Protein Interaction Networks and Gene Expression Profiles Helps Detect Pancreatic Adenocarcinoma Candidate Genes
Source: Front Genet. 2022 May 26;13:854661. doi: 10.3389/fgene.2022.854661 (PMC9197464; doi:10.3389/fgene.2022.854661)
Supplement: Supplementary file 1 [file Table2.XLSX]

## Sheet: Net1
Table S2. KEGG pathway enrichment analysis of top three largest subnetworks.
ID	Description	GeneRatio	BgRatio	pvalue	p.adjust	qvalue	geneID	Count
KEGG_SPLICEOSOME	KEGG_SPLICEOSOME	110/1339	127/5245	9.97907e-49	1.78625e-46	1.39707e-46	ACIN1/ALYREF/AQR/BUD31/CCDC12/CDC40/CDC5L/CHERP/CRNKL1/CTNNBL1/CWC15/DDX23/DDX39B/DDX42/DDX46/DDX5/DHX15/DHX16/DHX38/DHX8/EFTUD2/EIF4A3/HNRNPA1/HNRNPA3/HNRNPC/HNRNPK/HSPA1B/HSPA1L/HSPA2/HSPA6/HSPA8/ISY1/LSM2/LSM3/LSM5/LSM6/LSM7/MAGOH/NCBP1/NCBP2/PCBP1/PHF5A/PLRG1/PPIH/PQBP1/PRPF19/PRPF3/PRPF38A/PRPF38B/PRPF4/PRPF40A/PRPF40B/PRPF6/PRPF8/PUF60/RBM17/RBM22/RBM25/RBM8A/RBMX/SART1/SF3A1/SF3A2/SF3A3/SF…	110
KEGG_CELL_CYCLE	KEGG_CELL_CYCLE	96/1339	125/5245	6.67585e-34	5.97488e-32	4.67309e-32	ANAPC1/ANAPC13/ANAPC2/ANAPC4/ANAPC5/ANAPC7/ATM/ATR/BUB1B/BUB3/CCNA1/CCNA2/CCNB1/CCNB2/CCND1/CCND2/CCND3/CCNE1/CCNE2/CCNH/CDC14B/CDC16/CDC20/CDC25B/CDC26/CDC27/CDC45/CDC6/CDC7/CDK1/CDK2/CDK4/CDK7/CDKN1A/CDKN1B/CDKN1C/CDKN2A/CHEK1/CREBBP/CUL1/DBF4/E2F1/E2F2/E2F3/E2F4/E2F5/ESPL1/GADD45A/GADD45B/GADD45G/HDAC1/HDAC2/MAD2L1/MCM2/MCM3/MCM4/MCM5/MCM6/MCM7/MDM2/MYC/ORC1/ORC2/ORC3/ORC4/PCNA/PLK1/PRKDC/PTTG…	96
KEGG_NUCLEOTIDE_EXCISION_REPAIR	KEGG_NUCLEOTIDE_EXCISION_REPAIR	44/1339	44/5245	4.76306e-27	2.84196e-25	2.22276e-25	CCNH/CDK7/CETN2/CUL4A/CUL4B/DDB1/DDB2/ERCC1/ERCC2/ERCC3/ERCC4/ERCC5/ERCC6/ERCC8/GTF2H1/GTF2H2/GTF2H3/GTF2H5/LIG1/MNAT1/PCNA/POLD1/POLD2/POLD3/POLD4/POLE/POLE2/POLE3/POLE4/RAD23A/RAD23B/RBX1/RFC1/RFC2/RFC3/RFC4/RFC5/RPA1/RPA2/RPA3/RPA4/XPA/XPC/GTF2H4	44
KEGG_DNA_REPLICATION	KEGG_DNA_REPLICATION	36/1339	36/5245	3.15777e-22	1.4131e-20	1.10522e-20	DNA2/FEN1/LIG1/MCM2/MCM3/MCM4/MCM5/MCM6/MCM7/PCNA/POLA1/POLA2/POLD1/POLD2/POLD3/POLD4/POLE/POLE2/POLE3/POLE4/PRIM1/PRIM2/RFC1/RFC2/RFC3/RFC4/RFC5/RNASEH1/RNASEH2A/RNASEH2B/RNASEH2C/RPA1/RPA2/RPA3/RPA4/SSBP1	36
KEGG_BASAL_TRANSCRIPTION_FACTORS	KEGG_BASAL_TRANSCRIPTION_FACTORS	34/1339	35/5245	1.33431e-19	4.77682e-18	3.73606e-18	GTF2A1/GTF2A2/GTF2B/GTF2E1/GTF2E2/GTF2F1/GTF2F2/GTF2H1/GTF2H2/GTF2H3/GTF2I/GTF2IRD1/TAF1/TAF10/TAF11/TAF12/TAF13/TAF1L/TAF2/TAF4/TAF4B/TAF5/TAF5L/TAF6/TAF7/TAF7L/TAF9/TAF9B/TBP/TBPL1/TBPL2/GTF2H4/TAF6L/STON1	34
KEGG_PROTEASOME	KEGG_PROTEASOME	39/1339	46/5245	3.7463e-17	1.11764e-15	8.74136e-16	PSMA2/PSMA3/PSMA4/PSMA5/PSMA6/PSMA7/PSMA8/PSMB1/PSMB10/PSMB2/PSMB3/PSMB4/PSMB5/PSMB6/PSMB7/PSMB8/PSMB9/PSMC1/PSMC2/PSMC3/PSMC4/PSMC5/PSMC6/PSMD1/PSMD11/PSMD12/PSMD13/PSMD14/PSMD2/PSMD3/PSMD4/PSMD6/PSMD7/PSMD8/PSME1/PSME2/PSME3/PSME4/POMP	39
KEGG_UBIQUITIN_MEDIATED_PROTEOLYSIS	KEGG_UBIQUITIN_MEDIATED_PROTEOLYSIS	73/1339	135/5245	7.45724e-13	1.90692e-11	1.49145e-11	AIRE/ANAPC1/ANAPC13/ANAPC2/ANAPC4/ANAPC5/ANAPC7/BRCA1/BTRC/CDC16/CDC20/CDC26/CDC27/CDC34/CUL1/CUL2/CUL3/CUL4A/CUL4B/CUL5/CUL7/DDB1/DDB2/DET1/ERCC8/FBXW11/FBXW7/FBXW8/HERC1/HERC2/HERC4/HUWE1/KEAP1/KLHL13/KLHL9/MAP3K1/MDM2/PIAS1/PIAS4/PML/PPIL2/PRPF19/RBX1/RNF7/SAE1/SKP1/SKP2/SMURF1/SMURF2/TRAF6/TRIP12/UBA2/UBA3/UBA6/UBE2A/UBE2B/UBE2C/UBE2F/UBE2I/UBE2L3/UBE2M/UBE2O/UBE2QL1/UBE2R2/UBE2S/UBE3A/UBE3C/…	73
KEGG_MISMATCH_REPAIR	KEGG_MISMATCH_REPAIR	22/1339	23/5245	1.38184e-12	3.09187e-11	2.41822e-11	LIG1/MLH1/MSH2/MSH3/MSH6/PCNA/PMS2/POLD1/POLD2/POLD3/POLD4/RFC1/RFC2/RFC3/RFC4/RFC5/RPA1/RPA2/RPA3/RPA4/SSBP1/EXO1	22
KEGG_RNA_DEGRADATION	KEGG_RNA_DEGRADATION	40/1339	59/5245	8.59158e-12	1.55305e-10	1.21468e-10	C1D/CNOT1/CNOT10/CNOT2/CNOT3/CNOT6/CNOT6L/CNOT7/CNOT8/DCP1A/DCP1B/DCPS/DIS3/EDC3/ENO1/ENO2/ENO3/EXOSC1/EXOSC10/EXOSC2/EXOSC4/EXOSC6/EXOSC7/EXOSC9/HSPA9/LSM1/LSM2/LSM3/LSM5/LSM6/LSM7/MPHOSPH6/PAPOLA/PARN/SKIV2L/TTC37/XRN2/LSM4/PAPOLB/PAPOLG	40
KEGG_PURINE_METABOLISM	KEGG_PURINE_METABOLISM	80/1339	159/5245	8.67625e-12	1.55305e-10	1.21468e-10	ADK/ADSL/AK1/AK2/AMPD1/AMPD2/APRT/ATIC/DCK/FHIT/GART/GMPS/HPRT1/IMPDH1/IMPDH2/NME1/NME2/NME5/NT5C2/NUDT2/NUDT5/PAICS/PAPSS1/PAPSS2/PDE1B/PDE3A/PDE6A/PDE6B/PDE8A/PFAS/PNP/POLA1/POLA2/POLD1/POLD2/POLD3/POLD4/POLE/POLE2/POLE3/POLE4/POLR1A/POLR1B/POLR1E/POLR2A/POLR2B/POLR2C/POLR2D/POLR2E/POLR2F/POLR2G/POLR2H/POLR2I/POLR2J/POLR2K/POLR2L/POLR3A/POLR3B/POLR3C/POLR3D/POLR3F/POLR3G/POLR3GL/PPAT/PRIM1/PRIM…	80
KEGG_PYRIMIDINE_METABOLISM	KEGG_PYRIMIDINE_METABOLISM	55/1339	98/5245	8.0308e-11	1.30683e-09	1.0221e-09	CAD/CTPS1/DCK/DTYMK/DUT/NME1/NME2/NME5/NT5C2/NUDT2/PNP/POLA1/POLA2/POLD1/POLD2/POLD3/POLD4/POLE/POLE2/POLE3/POLE4/POLR1A/POLR1B/POLR1E/POLR2A/POLR2B/POLR2C/POLR2D/POLR2E/POLR2F/POLR2G/POLR2H/POLR2I/POLR2J/POLR2K/POLR2L/POLR3A/POLR3B/POLR3C/POLR3D/POLR3F/POLR3G/POLR3GL/PRIM1/PRIM2/RRM1/RRM2/RRM2B/TXNRD1/TYMS/UMPS/TXNRD2/POLR3H/POLR3K/NT5C1B	55
KEGG_RNA_POLYMERASE	KEGG_RNA_POLYMERASE	24/1339	29/5245	1.49881e-10	2.23573e-09	1.74861e-09	POLR1A/POLR1B/POLR1E/POLR2A/POLR2B/POLR2C/POLR2D/POLR2E/POLR2F/POLR2G/POLR2H/POLR2I/POLR2J/POLR2K/POLR2L/POLR3A/POLR3B/POLR3C/POLR3D/POLR3F/POLR3G/POLR3GL/POLR3H/POLR3K	24
KEGG_OOCYTE_MEIOSIS	KEGG_OOCYTE_MEIOSIS	59/1339	113/5245	7.97751e-10	1.09844e-08	8.59117e-09	ANAPC1/ANAPC13/ANAPC2/ANAPC4/ANAPC5/ANAPC7/AR/AURKA/BTRC/CCNB1/CCNB2/CCNE1/CCNE2/CDC16/CDC20/CDC26/CDC27/CDK1/CDK2/CUL1/ESPL1/FBXO5/FBXW11/MAD2L1/PGR/PLK1/PPP1CA/PPP1CB/PPP1CC/PPP2CA/PPP2CB/PPP2R1A/PPP2R1B/PPP2R5A/PPP2R5B/PPP2R5C/PPP2R5D/PPP3CB/PRKACB/PRKX/PTTG1/RBX1/REC8/SKP1/SLK/SMC1A/SMC1B/SMC3/STAG3/YWHAE/YWHAG/YWHAQ/YWHAZ/ANAPC10/PPP3R2/ADCY7/FBXO43/RPS6KA6/CALML6	59
KEGG_BASE_EXCISION_REPAIR	KEGG_BASE_EXCISION_REPAIR	25/1339	35/5245	1.46262e-08	1.87006e-07	1.46262e-07	APEX1/FEN1/HMGB1/LIG1/LIG3/MBD4/MPG/NEIL3/NTHL1/OGG1/PARP1/PCNA/POLB/POLD1/POLD2/POLD3/POLD4/POLE/POLE2/POLE3/POLE4/TDG/XRCC1/NEIL1/PARP3	25
KEGG_GLYCOLYSIS_GLUCONEOGENESIS	KEGG_GLYCOLYSIS_GLUCONEOGENESIS	36/1339	62/5245	4.74052e-08	5.65702e-07	4.42449e-07	ADH1A/ADH5/ADH6/AKR1A1/ALDH1B1/ALDH2/ALDH7A1/ALDH9A1/ALDOA/ALDOB/ALDOC/ENO1/ENO2/ENO3/GAPDH/GPI/HK1/HK2/LDHA/LDHAL6A/LDHAL6B/LDHB/LDHC/PCK1/PFKL/PFKM/PFKP/PGAM1/PGAM2/PGK1/PGM1/PGM2/TPI1/ACSS2/GALM/PGAM4	36
KEGG_CYSTEINE_AND_METHIONINE_METABOLISM	KEGG_CYSTEINE_AND_METHIONINE_METABOLISM	23/1339	34/5245	2.75032e-07	3.07692e-06	2.40653e-06	AHCY/AHCYL2/CBS/CDO1/DNMT1/DNMT3B/DNMT3L/GOT1/LDHA/LDHAL6A/LDHAL6B/LDHB/LDHC/MAT1A/MAT2A/MAT2B/MTAP/MTR/SMS/SRM/TAT/TRDMT1/DNMT3A	23
KEGG_P53_SIGNALING_PATHWAY	KEGG_P53_SIGNALING_PATHWAY	36/1339	68/5245	1.08125e-06	1.13849e-05	8.9044e-06	ATM/ATR/CCNB1/CCNB2/CCND1/CCND2/CCND3/CCNE1/CCNE2/CCNG2/CDK1/CDK2/CDK4/CDKN1A/CDKN2A/CHEK1/DDB2/GADD45A/GADD45B/GADD45G/GTSE1/MDM2/MDM4/PIDD1/PTEN/RRM2/RRM2B/SESN2/SESN3/SFN/TP53/TP73/ZMAT3/TP53AIP1/TP53I3/SESN1	36
KEGG_PENTOSE_PHOSPHATE_PATHWAY	KEGG_PENTOSE_PHOSPHATE_PATHWAY	19/1339	27/5245	1.22387e-06	1.21707e-05	9.51897e-06	ALDOA/ALDOB/ALDOC/G6PD/GPI/PFKL/PFKM/PFKP/PGD/PGM1/PGM2/PRPS1/PRPS1L1/PRPS2/RBKS/TALDO1/TKT/TKTL2/DERA	19
KEGG_ARGININE_AND_PROLINE_METABOLISM	KEGG_ARGININE_AND_PROLINE_METABOLISM	30/1339	54/5245	2.28788e-06	2.15542e-05	1.6858e-05	AGMAT/ALDH18A1/ALDH1B1/ALDH2/ALDH4A1/ALDH7A1/ALDH9A1/ARG1/ASL/ASS1/AZIN2/CKB/CKM/CKMT1A/GAMT/GLUD2/GLUL/GOT1/LAP3/MAOA/MAOB/NOS2/OAT/ODC1/P4HA1/PYCR1/PYCR2/SMS/SRM/SAT2	30
KEGG_HOMOLOGOUS_RECOMBINATION	KEGG_HOMOLOGOUS_RECOMBINATION	19/1339	28/5245	2.89902e-06	2.59462e-05	2.02931e-05	BLM/BRCA2/EME1/MUS81/NBN/POLD1/POLD2/POLD3/POLD4/RAD50/RAD51/RAD52/RAD54L/RPA1/RPA2/RPA3/RPA4/SSBP1/TOP3A	19
KEGG_PROPANOATE_METABOLISM	KEGG_PROPANOATE_METABOLISM	20/1339	33/5245	2.02712e-05	0.000172788	0.000135141	ABAT/ACACA/ACACB/ACAT2/ALDH1B1/ALDH2/ALDH6A1/ALDH7A1/ALDH9A1/HADHA/HIBCH/LDHA/LDHAL6A/LDHAL6B/LDHB/LDHC/MLYCD/PCCA/PCCB/ACSS2	20
KEGG_FRUCTOSE_AND_MANNOSE_METABOLISM	KEGG_FRUCTOSE_AND_MANNOSE_METABOLISM	20/1339	34/5245	3.74976e-05	0.000305094	0.000238621	AKR1B1/AKR1B10/ALDOA/ALDOB/ALDOC/GMDS/HK1/HK2/KHK/MPI/MTMR1/MTMR2/PFKFB2/PFKL/PFKM/PFKP/PHPT1/SORD/TPI1/MTMR6	20
KEGG_GLYOXYLATE_AND_DICARBOXYLATE_METABOLISM	KEGG_GLYOXYLATE_AND_DICARBOXYLATE_METABOLISM	12/1339	16/5245	4.64067e-05	0.000361165	0.000282476	ACO1/ACO2/CS/GRHPR/HAO1/HYI/MDH1/MDH2/MTHFD1/MTHFD1L/MTHFD2/AFMID	12
KEGG_PYRUVATE_METABOLISM	KEGG_PYRUVATE_METABOLISM	22/1339	40/5245	6.40234e-05	0.000477508	0.00037347	ACACA/ACACB/ACAT2/AKR1B1/ALDH1B1/ALDH2/ALDH7A1/ALDH9A1/GLO1/GRHPR/LDHA/LDHAL6A/LDHAL6B/LDHB/LDHC/LDHD/MDH1/MDH2/ME2/PCK1/ACSS2/HAGHL	22
KEGG_AMINO_SUGAR_AND_NUCLEOTIDE_SUGAR_METABOLISM	KEGG_AMINO_SUGAR_AND_NUCLEOTIDE_SUGAR_METABOLISM	22/1339	44/5245	0.000399735	0.00275202	0.00215242	CHIA/CMAS/GALE/GALK1/GFPT1/GMDS/GNPDA1/GNPDA2/GPI/HEXA/HK1/HK2/MPI/NAGK/NANS/PGM1/PGM2/PGM3/UAP1/UGP2/NANP/AMDHD2	22
KEGG_VALINE_LEUCINE_AND_ISOLEUCINE_DEGRADATION	KEGG_VALINE_LEUCINE_AND_ISOLEUCINE_DEGRADATION	22/1339	44/5245	0.000399735	0.00275202	0.00215242	ABAT/ACAA2/ACAT2/ALDH1B1/ALDH2/ALDH6A1/ALDH7A1/ALDH9A1/BCAT1/BCKDHA/BCKDHB/HADH/HADHA/HADHB/HIBADH/HIBCH/HMGCS1/HMGCS2/HSD17B10/PCCA/PCCB/MCCC2	22
KEGG_PATHOGENIC_ESCHERICHIA_COLI_INFECTION	KEGG_PATHOGENIC_ESCHERICHIA_COLI_INFECTION	26/1339	56/5245	0.000542227	0.00359477	0.00281155	ACTB/ACTG1/ARHGEF2/ARPC1A/ARPC1B/ARPC2/ARPC3/ARPC4/ARPC5/ARPC5L/KRT18/NCL/TUBA1B/TUBA1C/TUBA3C/TUBA3E/TUBA8/TUBAL3/TUBB/TUBB2A/TUBB2B/TUBB4A/TUBB4B/TUBB6/YWHAQ/YWHAZ	26
KEGG_ONE_CARBON_POOL_BY_FOLATE	KEGG_ONE_CARBON_POOL_BY_FOLATE	11/1339	17/5245	0.000742843	0.00474889	0.00371422	ATIC/FTCD/GART/MTHFD1/MTHFD1L/MTHFD2/MTR/SHMT1/SHMT2/TYMS/AMT	11
KEGG_NON_HOMOLOGOUS_END_JOINING	KEGG_NON_HOMOLOGOUS_END_JOINING	9/1339	13/5245	0.00114881	0.00700704	0.00548037	DCLRE1C/DNTT/FEN1/LIG4/PRKDC/RAD50/XRCC5/XRCC6/NHEJ1	9
KEGG_LYSINE_DEGRADATION	KEGG_LYSINE_DEGRADATION	21/1339	44/5245	0.00117436	0.00700704	0.00548037	ACAT2/ALDH1B1/ALDH2/ALDH7A1/ALDH9A1/BBOX1/DOT1L/EHMT1/EHMT2/HADH/HADHA/PIPOX/PLOD2/PLOD3/SETD1A/SETD2/SETDB1/SETMAR/TMLHE/SETD1B/AASS	21
KEGG_SELENOAMINO_ACID_METABOLISM	KEGG_SELENOAMINO_ACID_METABOLISM	14/1339	26/5245	0.00185281	0.0106985	0.00836753	AHCY/AHCYL2/CBS/LCMT2/MAT1A/MAT2A/MAT2B/PAPSS1/PAPSS2/SCLY/SEPHS1/SEPHS2/TRMT11/LCMT1	14
KEGG_CYTOSOLIC_DNA_SENSING_PATHWAY	KEGG_CYTOSOLIC_DNA_SENSING_PATHWAY	24/1339	55/5245	0.00252168	0.0141056	0.0110323	ADAR/AIM2/DDX58/IKBKE/IKBKG/IRF3/IRF7/NFKB1/NFKBIA/NFKBIB/POLR3A/POLR3B/POLR3C/POLR3D/POLR3F/POLR3G/POLR3GL/PYCARD/RIPK3/TBK1/TREX1/ZBP1/POLR3H/POLR3K	24
KEGG_REGULATION_OF_AUTOPHAGY	KEGG_REGULATION_OF_AUTOPHAGY	17/1339	35/5245	0.00269426	0.0146143	0.0114302	ATG12/ATG3/ATG4A/ATG4D/ATG5/ATG7/BECN1/GABARAP/GABARAPL1/GABARAPL2/PIK3C3/PIK3R4/PRKAA1/ULK1/ULK2/ATG4B/ATG4C	17
KEGG_FATTY_ACID_METABOLISM	KEGG_FATTY_ACID_METABOLISM	19/1339	42/5245	0.00425774	0.0224158	0.0175319	ACAA2/ACADVL/ACAT2/ACOX1/ACOX3/ACSL1/ADH1A/ADH5/ADH6/ALDH1B1/ALDH2/ALDH7A1/ALDH9A1/ECI1/HADH/HADHA/HADHB/ACSL6/CPT1B	19
KEGG_WNT_SIGNALING_PATHWAY	KEGG_WNT_SIGNALING_PATHWAY	53/1339	151/5245	0.00508443	0.0260032	0.0203377	APC/APC2/BTRC/CACYBP/CCND1/CCND2/CCND3/CHD8/CREBBP/CSNK1E/CSNK2A1/CSNK2A2/CSNK2B/CTBP1/CTBP2/CUL1/CXXC4/DVL1/DVL2/FBXW11/JUN/LEF1/MAPK9/MYC/NFATC1/NFATC2/NFATC4/NKD2/PPP2CA/PPP2CB/PPP2R1A/PPP2R1B/PPP2R5A/PPP2R5B/PPP2R5C/PPP2R5D/PPP3CB/PRKACB/PRKX/RBX1/RUVBL1/SFRP5/SKP1/SMAD4/TBL1X/TBL1XR1/TBL1Y/TCF7L2/TP53/PPP3R2/CSNK1A1L/SOX17/WNT10A	53
KEGG_GALACTOSE_METABOLISM	KEGG_GALACTOSE_METABOLISM	13/1339	26/5245	0.00619028	0.0307795	0.0240733	AKR1B1/GALE/GALK1/GANC/GLA/HK1/HK2/PFKL/PFKM/PFKP/PGM1/PGM2/UGP2	13
KEGG_ALANINE_ASPARTATE_AND_GLUTAMATE_METABOLISM	KEGG_ALANINE_ASPARTATE_AND_GLUTAMATE_METABOLISM	15/1339	32/5245	0.00717348	0.0347041	0.0271429	ABAT/ADSL/ALDH4A1/ALDH5A1/ASL/ASNS/ASS1/CAD/GFPT1/GLUD2/GLUL/GOT1/GPT/PPAT/DDO	15
KEGG_GLUTATHIONE_METABOLISM	KEGG_GLUTATHIONE_METABOLISM	21/1339	50/5245	0.00780146	0.0360625	0.0282053	ANPEP/G6PD/GCLC/GCLM/GGCT/GPX1/GPX2/GPX4/GSR/GSS/GSTO1/IDH1/LAP3/ODC1/PGD/RRM1/RRM2/RRM2B/SMS/SRM/TXNDC12	21
KEGG_NOTCH_SIGNALING_PATHWAY	KEGG_NOTCH_SIGNALING_PATHWAY	20/1339	47/5245	0.0078572	0.0360625	0.0282053	CIR1/CREBBP/CTBP1/CTBP2/DVL1/DVL2/HDAC1/HDAC2/HES1/KAT2A/KAT2B/LFNG/MAML1/MAML2/MAML3/NCOR2/NOTCH1/NOTCH4/SNW1/DLL4	20

## Sheet: Net2
ID	Description	GeneRatio	BgRatio	pvalue	p.adjust	qvalue	geneID	Count
KEGG_MAPK_SIGNALING_PATHWAY	KEGG_MAPK_SIGNALING_PATHWAY	117/983	267/5245	2.67224e-22	4.70315e-20	3.09418e-20	AKT1/AKT2/ARRB1/BRAF/CACNA1A/CACNA1C/CACNA1G/CACNA1S/CACNG3/CASP3/CD14/CDC42/CHUK/CRK/CRKL/DUSP1/DUSP14/DUSP16/DUSP2/DUSP4/DUSP7/DUSP9/EGFR/FAS/FGF13/GNA12/GRB2/HRAS/IKBKB/KRAS/MAP2K1/MAP2K2/MAP2K3/MAP2K4/MAP2K5/MAP2K6/MAP2K7/MAP3K11/MAP3K12/MAP3K13/MAP3K5/MAP3K6/MAP3K7/MAP3K8/MAP4K1/MAP4K3/MAP4K4/MAPK1/MAPK10/MAPK11/MAPK14/MAPK3/MAPK7/MAPK8/MAPKAPK2/MAPKAPK3/MAPKAPK5/MAPT/MKNK1/MRAS/NF1/NR4A1/NR…	117
KEGG_ENDOCYTOSIS	KEGG_ENDOCYTOSIS	88/983	181/5245	1.39668e-20	1.22908e-18	8.08606e-19	ACAP1/ADRB2/AGAP2/ARAP1/ARAP3/ARFGAP1/ARFGAP2/ARFGAP3/ARRB1/ASAP1/CBL/CBLB/CBLC/CDC42/CHMP1B/CHMP2A/CHMP2B/CHMP3/CHMP4A/CHMP4B/CHMP4C/CHMP5/CHMP6/CSF1R/DAB2/DNM1/DNM1L/DNM2/DNM3/EEA1/EGFR/EHD1/EHD4/EPN1/EPN3/EPS15/GIT1/GIT2/HLA-B/HRAS/IGF1R/IL2RA/IQSEC2/ITCH/MVB12A/MVB12B/NEDD4/NEDD4L/PARD3/PARD6A/PIP5K1A/PIP5K1B/PIP5K1C/PLD1/PLD2/PRKCI/PRKCZ/PSD/RAB11A/RAB11B/RAB11FIP1/RAB11FIP2/RAB11FIP3/RAB11F…	88
KEGG_NEUROTROPHIN_SIGNALING_PATHWAY	KEGG_NEUROTROPHIN_SIGNALING_PATHWAY	65/983	126/5245	4.12171e-17	2.41807e-15	1.59083e-15	AKT1/AKT2/ARHGDIA/ARHGDIB/BRAF/CAMK2D/CAMK2G/CAMK4/CDC42/CRK/CRKL/FRS2/GRB2/GSK3B/HRAS/IKBKB/IRAK1/IRAK2/IRAK4/IRS1/KRAS/MAP2K1/MAP2K2/MAP2K5/MAP2K7/MAP3K5/MAPK1/MAPK10/MAPK11/MAPK14/MAPK3/MAPK7/MAPK8/MAPKAPK2/NRAS/NTRK3/PDPK1/PIK3R2/PIK3R3/PLCG1/PRKCD/PSEN1/PTPN11/RAC1/RAF1/RAP1A/RAP1B/RAPGEF1/RELA/RHOA/RIPK2/RPS6KA1/RPS6KA2/RPS6KA3/RPS6KA4/RPS6KA5/SH2B1/SHC1/SOS1/SOS2/YWHAB/YWHAH/IRS2/AKT3/IRAK3	65
KEGG_ERBB_SIGNALING_PATHWAY	KEGG_ERBB_SIGNALING_PATHWAY	48/983	87/5245	2.05304e-14	9.03336e-13	5.943e-13	ABL2/AKT1/AKT2/BRAF/CAMK2D/CAMK2G/CBL/CBLB/CBLC/CRK/CRKL/EGFR/EIF4EBP1/ERBB2/GRB2/GSK3B/HRAS/KRAS/MAP2K1/MAP2K2/MAP2K4/MAP2K7/MAPK1/MAPK10/MAPK3/MAPK8/MTOR/NRAS/PAK1/PAK2/PAK3/PAK4/PIK3R2/PIK3R3/PLCG1/PRKCA/PRKCB/PRKCG/PTK2/RAF1/RPS6KB1/SHC1/SOS1/SOS2/SRC/STAT5A/STAT5B/AKT3	48
KEGG_VEGF_SIGNALING_PATHWAY	KEGG_VEGF_SIGNALING_PATHWAY	43/983	76/5245	1.47444e-13	5.19004e-12	3.4145e-12	AKT1/AKT2/CASP9/CDC42/HRAS/KRAS/MAP2K1/MAP2K2/MAPK1/MAPK11/MAPK14/MAPK3/MAPKAPK2/MAPKAPK3/NFAT5/NFATC3/NOS3/NRAS/PIK3R2/PIK3R3/PLA2G2A/PLA2G4A/PLA2G4B/PLCG1/PPP3CA/PPP3CC/PPP3R1/PRKCA/PRKCB/PRKCG/PTGS2/PTK2/PXN/RAC1/RAC2/RAC3/RAF1/SH2D2A/SPHK1/SRC/PLA2G2D/AKT3/SPHK2	43
KEGG_FC_GAMMA_R_MEDIATED_PHAGOCYTOSIS	KEGG_FC_GAMMA_R_MEDIATED_PHAGOCYTOSIS	49/983	96/5245	5.91826e-13	1.73602e-11	1.14212e-11	AKT1/AKT2/AMPH/ASAP1/CDC42/CRK/CRKL/DNM1/DNM1L/DNM2/DNM3/LIMK1/LYN/MAP2K1/MAPK1/MAPK3/MARCKSL1/NCF1/PAK1/PIK3R2/PIK3R3/PIP5K1A/PIP5K1B/PIP5K1C/PLA2G4A/PLA2G4B/PLCG1/PLD1/PLD2/PRKCA/PRKCB/PRKCD/PRKCE/PRKCG/RAC1/RAC2/RAF1/RPS6KB1/SPHK1/VAV1/VAV2/WAS/WASF1/WASL/WASF2/AKT3/PLA2G4D/ASAP3/SPHK2	49
KEGG_FC_EPSILON_RI_SIGNALING_PATHWAY	KEGG_FC_EPSILON_RI_SIGNALING_PATHWAY	41/983	79/5245	2.41268e-11	6.06616e-10	3.9909e-10	AKT1/AKT2/BTK/GRB2/HRAS/KRAS/LYN/MAP2K1/MAP2K2/MAP2K3/MAP2K4/MAP2K6/MAP2K7/MAPK1/MAPK10/MAPK11/MAPK14/MAPK3/MAPK8/NRAS/PDPK1/PIK3R2/PIK3R3/PLA2G2A/PLA2G4A/PLA2G4B/PLCG1/PRKCA/PRKCB/PRKCD/PRKCE/RAC1/RAC2/RAC3/RAF1/SOS1/SOS2/VAV1/VAV2/PLA2G2D/AKT3	41
KEGG_T_CELL_RECEPTOR_SIGNALING_PATHWAY	KEGG_T_CELL_RECEPTOR_SIGNALING_PATHWAY	50/983	108/5245	3.69076e-11	8.11966e-10	5.34188e-10	AKT1/AKT2/BCL10/CARD11/CBL/CBLB/CBLC/CD247/CD4/CDC42/CHUK/GRB2/GSK3B/HRAS/IKBKB/IL2/KRAS/MAP2K1/MAP2K2/MAP2K7/MAP3K7/MAP3K8/MAPK1/MAPK11/MAPK14/MAPK3/NFAT5/NFATC3/NRAS/PAK1/PAK2/PAK3/PAK4/PDPK1/PIK3R2/PIK3R3/PLCG1/PPP3CA/PPP3CC/PPP3R1/PRKCQ/RAF1/RASGRP1/RELA/RHOA/SOS1/SOS2/VAV1/VAV2/AKT3	50
KEGG_GNRH_SIGNALING_PATHWAY	KEGG_GNRH_SIGNALING_PATHWAY	47/983	101/5245	1.16279e-10	2.2739e-09	1.49599e-09	CACNA1C/CACNA1S/CAMK2D/CAMK2G/CDC42/EGFR/GNRH2/GRB2/HRAS/ITPR1/ITPR2/KRAS/MAP2K1/MAP2K2/MAP2K3/MAP2K4/MAP2K6/MAP2K7/MAPK1/MAPK10/MAPK11/MAPK14/MAPK3/MAPK7/MAPK8/NRAS/PLA2G2A/PLA2G4A/PLA2G4B/PLCB3/PLD1/PLD2/PRKACA/PRKACG/PRKCA/PRKCB/PRKCD/PTK2B/RAF1/SOS1/SOS2/SRC/PLA2G2D/MAP3K4/MAP3K2/ADCY8/PLCB1	47
KEGG_TOLL_LIKE_RECEPTOR_SIGNALING_PATHWAY	KEGG_TOLL_LIKE_RECEPTOR_SIGNALING_PATHWAY	47/983	102/5245	1.77486e-10	3.12376e-09	2.0551e-09	AKT1/AKT2/CASP8/CD14/CD40/CHUK/FADD/IFNA10/IFNAR1/IKBKB/IRAK1/IRAK4/IRF5/MAP2K1/MAP2K2/MAP2K3/MAP2K4/MAP2K6/MAP2K7/MAP3K7/MAP3K8/MAPK1/MAPK10/MAPK11/MAPK14/MAPK3/MAPK8/MYD88/PIK3R2/PIK3R3/RAC1/RELA/RIPK1/SPP1/STAT1/TICAM1/TICAM2/TIRAP/TLR1/TLR2/TLR3/TLR5/TLR8/TLR9/AKT3/TLR6/TLR7	47
KEGG_INSULIN_SIGNALING_PATHWAY	KEGG_INSULIN_SIGNALING_PATHWAY	56/983	137/5245	9.45267e-10	1.40172e-08	9.22184e-09	AKT1/AKT2/BRAF/CBL/CBLB/CBLC/CRK/CRKL/EIF4EBP1/FBP2/FLOT1/GRB2/GSK3B/GYS2/HRAS/IKBKB/INPP5K/IRS1/KRAS/MAP2K1/MAP2K2/MAPK1/MAPK10/MAPK3/MAPK8/MKNK1/MTOR/NRAS/PDPK1/PIK3R2/PIK3R3/PKLR/PRKACA/PRKACG/PRKCI/PRKCZ/PTPRF/PYGM/RAF1/RAPGEF1/RHOQ/RPS6KB1/RPTOR/SHC1/SLC2A4/SOCS3/SORBS1/SOS1/SOS2/TRIP10/TSC1/TSC2/PPP1R3C/IRS2/AKT3/LIPE	56
KEGG_FOCAL_ADHESION	KEGG_FOCAL_ADHESION	73/983	199/5245	9.55717e-10	1.40172e-08	9.22184e-09	ACTN1/AKT1/AKT2/ARHGAP5/BCAR1/BIRC2/BIRC3/BRAF/CAPN2/CDC42/COL11A2/CRK/CRKL/CTNNB1/DOCK1/EGFR/ERBB2/FN1/GRB2/GSK3B/HRAS/IGF1R/ITGB6/ITGB7/LAMA4/LAMC1/MAP2K1/MAPK1/MAPK10/MAPK3/MAPK8/MYLK/PAK1/PAK2/PAK3/PAK4/PDPK1/PIK3R2/PIK3R3/PIP5K1C/PRKCA/PRKCB/PRKCG/PTK2/PXN/RAC1/RAC2/RAC3/RAF1/RAP1A/RAP1B/RAPGEF1/RASGRF1/RHOA/ROCK1/ROCK2/SHC1/SOS1/SOS2/SPP1/SRC/THBS3/THBS4/VAV1/VAV2/VTN/XIAP/TNN/AKT3/ARHGAP35…	73
KEGG_B_CELL_RECEPTOR_SIGNALING_PATHWAY	KEGG_B_CELL_RECEPTOR_SIGNALING_PATHWAY	37/983	75/5245	1.49826e-09	2.02841e-08	1.33448e-08	AKT1/AKT2/BCL10/BTK/CARD11/CHUK/GRB2/GSK3B/HRAS/IKBKB/KRAS/LYN/MAP2K1/MAP2K2/MAPK1/MAPK3/NFAT5/NFATC3/NRAS/PIK3AP1/PIK3R2/PIK3R3/PPP3CA/PPP3CC/PPP3R1/PRKCB/RAC1/RAC2/RAC3/RAF1/RELA/SOS1/SOS2/VAV1/VAV2/AKT3/RASGRP3	37
KEGG_REGULATION_OF_ACTIN_CYTOSKELETON	KEGG_REGULATION_OF_ACTIN_CYTOSKELETON	76/983	213/5245	1.85459e-09	2.33149e-08	1.53388e-08	ACTN1/ARHGEF1/ARHGEF6/ARHGEF7/BAIAP2/BCAR1/BRAF/CD14/CDC42/CRK/CRKL/CYFIP1/CYFIP2/DOCK1/EGFR/EZR/FGD1/FGF13/FN1/GIT1/GNA12/HRAS/IQGAP2/ITGB6/ITGB7/KRAS/LIMK1/MAP2K1/MAP2K2/MAPK1/MAPK3/MRAS/MSN/MYLK/NCKAP1/NCKAP1L/NRAS/PAK1/PAK2/PAK3/PAK4/PIK3R2/PIK3R3/PIP5K1A/PIP5K1B/PIP5K1C/PTK2/PXN/RAC1/RAC2/RAC3/RAF1/RDX/RHOA/ROCK1/ROCK2/RRAS/RRAS2/SOS1/SOS2/TIAM1/VAV1/VAV2/WAS/WASF1/WASL/WASF2/DIAPH3/ARHGEF4/…	76
KEGG_ADHERENS_JUNCTION	KEGG_ADHERENS_JUNCTION	36/983	73/5245	2.53741e-09	2.97723e-08	1.9587e-08	ACTN1/BAIAP2/CDC42/CDH1/CTNNA1/CTNNA2/CTNNB1/CTNND1/EGFR/ERBB2/FARP2/FER/IGF1R/MAP3K7/MAPK1/MAPK3/PARD3/PTPRF/PTPRJ/RAC1/RAC2/RAC3/RHOA/SMAD2/SMAD3/SORBS1/SRC/TGFBR1/TJP1/WAS/WASF1/WASL/YES1/WASF2/CTNNA3/TCF7L1	36
KEGG_PANCREATIC_CANCER	KEGG_PANCREATIC_CANCER	34/983	70/5245	1.16452e-08	1.28097e-07	8.42745e-08	AKT1/AKT2/ARHGEF6/BRAF/CASP9/CDC42/CHUK/EGFR/ERBB2/IKBKB/JAK1/KRAS/MAP2K1/MAPK1/MAPK10/MAPK3/MAPK8/PIK3R2/PIK3R3/PLD1/RAC1/RAC2/RAC3/RAF1/RALA/RALB/RALGDS/RELA/SMAD2/SMAD3/STAT1/STAT3/TGFBR1/AKT3	34
KEGG_ENDOMETRIAL_CANCER	KEGG_ENDOMETRIAL_CANCER	28/983	52/5245	1.27836e-08	1.32348e-07	8.7071e-08	AKT1/AKT2/BRAF/CASP9/CDH1/CTNNA1/CTNNA2/CTNNB1/EGFR/ERBB2/GRB2/GSK3B/HRAS/KRAS/MAP2K1/MAP2K2/MAPK1/MAPK3/NRAS/PDPK1/PIK3R2/PIK3R3/RAF1/SOS1/SOS2/AKT3/CTNNA3/TCF7L1	28
KEGG_APOPTOSIS	KEGG_APOPTOSIS	39/983	87/5245	1.70322e-08	1.66537e-07	1.09564e-07	AKT1/AKT2/APAF1/BID/BIRC2/BIRC3/CAPN1/CAPN2/CASP10/CASP3/CASP7/CASP8/CASP9/CFLAR/CHUK/CYCS/DFFA/FADD/FAS/IKBKB/IL1RAP/IRAK1/IRAK2/IRAK4/MYD88/PIK3R2/PIK3R3/PPP3CA/PPP3CC/PPP3R1/PRKACA/PRKACG/RELA/RIPK1/TNFRSF1A/TNFSF10/XIAP/AKT3/IRAK3	39
KEGG_LONG_TERM_POTENTIATION	KEGG_LONG_TERM_POTENTIATION	33/983	70/5245	4.84301e-08	4.48616e-07	2.95142e-07	BRAF/CACNA1C/CAMK2D/CAMK2G/CAMK4/GRIN2D/HRAS/ITPR1/ITPR2/KRAS/MAP2K1/MAP2K2/MAPK1/MAPK3/NRAS/PLCB3/PPP3CA/PPP3CC/PPP3R1/PRKACA/PRKACG/PRKCA/PRKCB/PRKCG/RAF1/RAP1A/RAP1B/RAPGEF3/RPS6KA1/RPS6KA2/RPS6KA3/ADCY8/PLCB1	33
KEGG_ACUTE_MYELOID_LEUKEMIA	KEGG_ACUTE_MYELOID_LEUKEMIA	28/983	57/5245	1.71045e-07	1.5052e-06	9.90263e-07	AKT1/AKT2/BRAF/CHUK/EIF4EBP1/GRB2/HRAS/IKBKB/JUP/KRAS/MAP2K1/MAP2K2/MAPK1/MAPK3/MTOR/NRAS/PIK3R2/PIK3R3/RAF1/RELA/RPS6KB1/SOS1/SOS2/STAT3/STAT5A/STAT5B/AKT3/TCF7L1	28
KEGG_CITRATE_CYCLE_TCA_CYCLE	KEGG_CITRATE_CYCLE_TCA_CYCLE	19/983	31/5245	1.85948e-07	1.52281e-06	1.00185e-06	DLAT/DLD/DLST/IDH2/IDH3A/IDH3B/IDH3G/OGDH/PC/PDHA1/PDHA2/PDHB/SDHA/SDHB/SDHC/SUCLA2/SUCLG1/SUCLG2/OGDHL	19
KEGG_RENAL_CELL_CARCINOMA	KEGG_RENAL_CELL_CARCINOMA	32/983	70/5245	1.90351e-07	1.52281e-06	1.00185e-06	AKT1/AKT2/BRAF/CDC42/CRK/CRKL/FLCN/GRB2/HIF1A/HRAS/KRAS/MAP2K1/MAP2K2/MAPK1/MAPK3/NRAS/PAK1/PAK2/PAK3/PAK4/PIK3R2/PIK3R3/PTPN11/RAC1/RAF1/RAP1A/RAP1B/RAPGEF1/SLC2A1/SOS1/SOS2/AKT3	32
KEGG_EPITHELIAL_CELL_SIGNALING_IN_HELICOBACTER_PYLORI_INFECTION	KEGG_EPITHELIAL_CELL_SIGNALING_IN_HELICOBACTER_PYLORI_INFECTION	31/983	68/5245	3.19736e-07	2.44667e-06	1.60965e-06	ATP6V1A/ATP6V1B2/ATP6V1C1/ATP6V1C2/ATP6V1D/ATP6V1E1/ATP6V1F/ATP6V1G1/ATP6V1G2/ATP6V1H/CASP3/CDC42/CHUK/EGFR/GIT1/IKBKB/LYN/MAP2K4/MAPK10/MAPK11/MAPK14/MAPK8/PAK1/PLCG1/PTPN11/RAC1/RELA/SRC/TJP1/NOD1/ATP6V1E2	31
KEGG_CHRONIC_MYELOID_LEUKEMIA	KEGG_CHRONIC_MYELOID_LEUKEMIA	32/983	73/5245	6.20463e-07	4.55006e-06	2.99346e-06	AKT1/AKT2/BCR/BRAF/CBL/CBLB/CBLC/CHUK/CRK/CRKL/GRB2/HRAS/IKBKB/KRAS/MAP2K1/MAP2K2/MAPK1/MAPK3/NRAS/PIK3R2/PIK3R3/PTPN11/RAF1/RELA/SHC1/SMAD3/SOS1/SOS2/STAT5A/STAT5B/TGFBR1/AKT3	32
KEGG_LEUKOCYTE_TRANSENDOTHELIAL_MIGRATION	KEGG_LEUKOCYTE_TRANSENDOTHELIAL_MIGRATION	44/983	116/5245	7.78907e-07	5.4524e-06	3.58711e-06	ACTN1/ARHGAP5/BCAR1/CDC42/CTNNA1/CTNNA2/CTNNB1/CTNND1/CYBB/EZR/MAPK11/MAPK14/MSN/NCF1/NCF2/PECAM1/PIK3R2/PIK3R3/PLCG1/PRKCA/PRKCB/PRKCG/PTK2/PTK2B/PTPN11/PXN/RAC1/RAC2/RAP1A/RAP1B/RAPGEF3/RAPGEF4/RHOA/RHOH/ROCK1/ROCK2/VAV1/VAV2/CLDN20/SIPA1/ARHGAP35/CTNNA3/NCF4/MYLPF	44
KEGG_CHEMOKINE_SIGNALING_PATHWAY	KEGG_CHEMOKINE_SIGNALING_PATHWAY	63/983	189/5245	8.05468e-07	5.4524e-06	3.58711e-06	AKT1/AKT2/ARRB1/BCAR1/BRAF/CDC42/CHUK/CRK/CRKL/FGR/GNB2/GRB2/GSK3A/GSK3B/HRAS/IKBKB/JAK3/KRAS/LYN/MAP2K1/MAPK1/MAPK3/NCF1/NRAS/PAK1/PARD3/PIK3R2/PIK3R3/PLCB3/PRKACA/PRKACG/PRKCB/PRKCD/PRKCZ/PTK2/PTK2B/PXN/RAC1/RAC2/RAF1/RAP1A/RAP1B/RASGRP2/RELA/RHOA/ROCK1/ROCK2/SHC1/SOS1/SOS2/STAT1/STAT2/STAT3/STAT5B/TIAM1/VAV1/VAV2/WAS/WASL/AKT3/ADCY8/PLCB1/GRK7	63
KEGG_COLORECTAL_CANCER	KEGG_COLORECTAL_CANCER	28/983	62/5245	1.51118e-06	9.49884e-06	6.24923e-06	AKT1/AKT2/APPL1/BRAF/CASP3/CASP9/CTNNB1/CYCS/GSK3B/KRAS/MAP2K1/MAPK1/MAPK10/MAPK3/MAPK8/PIK3R2/PIK3R3/RAC1/RAC2/RAC3/RAF1/RALGDS/RHOA/SMAD2/SMAD3/TGFBR1/AKT3/TCF7L1	28
KEGG_NOD_LIKE_RECEPTOR_SIGNALING_PATHWAY	KEGG_NOD_LIKE_RECEPTOR_SIGNALING_PATHWAY	28/983	62/5245	1.51118e-06	9.49884e-06	6.24923e-06	BIRC2/BIRC3/CARD6/CASP1/CASP5/CASP8/CHUK/HSP90AA1/HSP90AB1/HSP90B1/IKBKB/MAP3K7/MAPK1/MAPK10/MAPK11/MAPK14/MAPK3/MAPK8/MEFV/NAIP/NLRC4/NLRP1/NOD2/RELA/RIPK2/TNFAIP3/XIAP/NOD1	28
KEGG_NON_SMALL_CELL_LUNG_CANCER	KEGG_NON_SMALL_CELL_LUNG_CANCER	25/983	54/5245	3.15745e-06	1.85237e-05	1.21867e-05	AKT1/AKT2/BRAF/CASP9/EGFR/ERBB2/GRB2/HRAS/KRAS/MAP2K1/MAP2K2/MAPK1/MAPK3/NRAS/PDPK1/PIK3R2/PIK3R3/PLCG1/PRKCA/PRKCB/PRKCG/RAF1/SOS1/SOS2/AKT3	25
KEGG_VIBRIO_CHOLERAE_INFECTION	KEGG_VIBRIO_CHOLERAE_INFECTION	25/983	54/5245	3.15745e-06	1.85237e-05	1.21867e-05	ARF1/ATP6V1A/ATP6V1B2/ATP6V1C1/ATP6V1C2/ATP6V1D/ATP6V1E1/ATP6V1F/ATP6V1G1/ATP6V1G2/ATP6V1H/CFTR/KDELR1/PLCG1/PRKACA/PRKACG/PRKCA/PRKCB/PRKCG/SEC61A1/SEC61B/TJP1/ATP6V1E2/TJP2/SEC61A2	25
KEGG_PHOSPHATIDYLINOSITOL_SIGNALING_SYSTEM	KEGG_PHOSPHATIDYLINOSITOL_SIGNALING_SYSTEM	31/983	76/5245	5.93306e-06	3.36845e-05	2.21608e-05	DGKA/DGKD/DGKI/DGKQ/DGKZ/IMPA2/INPP5A/INPP5K/INPPL1/ITPKA/ITPR1/ITPR2/PIK3C2B/PIK3R2/PIK3R3/PIP5K1A/PIP5K1B/PIP5K1C/PLCB3/PLCG1/PRKCA/PRKCB/PRKCG/SYNJ1/PI4KB/DGKH/DGKE/INPP4A/PLCB1/PLCE1/DGKB	31
KEGG_AMYOTROPHIC_LATERAL_SCLEROSIS_ALS	KEGG_AMYOTROPHIC_LATERAL_SCLEROSIS_ALS	24/983	53/5245	8.01766e-06	4.38789e-05	2.88677e-05	ALS2/APAF1/BID/CASP1/CASP3/CASP9/CCS/CYCS/GRIN2D/MAP2K3/MAP2K6/MAP3K5/MAPK11/MAPK14/NEFH/NEFM/PPP3CA/PPP3CC/PPP3R1/RAB5A/RAC1/TNFRSF1A/TOMM40/TOMM40L	24
KEGG_LONG_TERM_DEPRESSION	KEGG_LONG_TERM_DEPRESSION	29/983	70/5245	8.22729e-06	4.38789e-05	2.88677e-05	BRAF/CACNA1A/GNA12/GNAZ/HRAS/IGF1R/ITPR1/ITPR2/KRAS/LYN/MAP2K1/MAP2K2/MAPK1/MAPK3/NRAS/PLA2G2A/PLA2G4A/PLA2G4B/PLCB3/PPP1R17/PRKCA/PRKCB/PRKCG/PRKG1/PRKG2/RAF1/RYR1/PLA2G2D/PLCB1	29
KEGG_TYPE_II_DIABETES_MELLITUS	KEGG_TYPE_II_DIABETES_MELLITUS	22/983	47/5245	9.89734e-06	5.12333e-05	3.37061e-05	CACNA1A/CACNA1C/CACNA1G/IKBKB/IRS1/MAPK1/MAPK10/MAPK3/MAPK8/MTOR/PIK3R2/PIK3R3/PKLR/PKM/PRKCD/PRKCE/PRKCZ/SLC2A2/SLC2A4/SOCS3/IRS2/CACNA1E	22
KEGG_GLIOMA	KEGG_GLIOMA	27/983	65/5245	1.58793e-05	7.98501e-05	5.2533e-05	AKT1/AKT2/BRAF/CAMK2D/CAMK2G/EGFR/GRB2/HRAS/IGF1R/KRAS/MAP2K1/MAP2K2/MAPK1/MAPK3/MTOR/NRAS/PIK3R2/PIK3R3/PLCG1/PRKCA/PRKCB/PRKCG/RAF1/SHC1/SOS1/SOS2/AKT3	27
KEGG_PATHWAYS_IN_CANCER	KEGG_PATHWAYS_IN_CANCER	90/983	325/5245	2.98242e-05	0.000142271	9.35992e-05	AKT1/AKT2/APPL1/BCR/BID/BIRC2/BIRC3/BRAF/CASP3/CASP8/CASP9/CBL/CBLB/CBLC/CDC42/CDH1/CHUK/CRK/CRKL/CSF1R/CTNNA1/CTNNA2/CTNNB1/CYCS/DAPK1/EGFR/ERBB2/FADD/FAS/FGF13/FN1/GRB2/GSK3B/HIF1A/HRAS/HSP90AA1/HSP90AB1/HSP90B1/IGF1R/IKBKB/JAK1/JUP/KRAS/LAMA4/LAMC1/MAP2K1/MAP2K2/MAPK1/MAPK10/MAPK3/MAPK8/MTOR/NCOA4/NKX3-1/NRAS/PIK3R2/PIK3R3/PLCG1/PLD1/PRKCA/PRKCB/PRKCG/PTGS2/PTK2/RAC1/RAC2/RAC3/RAF1/RALA/RALB/R…	90
KEGG_PROGESTERONE_MEDIATED_OOCYTE_MATURATION	KEGG_PROGESTERONE_MEDIATED_OOCYTE_MATURATION	32/983	85/5245	2.99092e-05	0.000142271	9.35992e-05	AKT1/AKT2/BRAF/BUB1/CDC25A/CDC25C/FZR1/HSP90AA1/HSP90AB1/IGF1R/KRAS/MAD2L2/MAP2K1/MAPK1/MAPK10/MAPK11/MAPK14/MAPK3/MAPK8/PIK3R2/PIK3R3/PRKACA/PRKACG/RAF1/RPS6KA1/RPS6KA2/RPS6KA3/SPDYA/AKT3/CCNB3/PKMYT1/ADCY8	32
KEGG_PROSTATE_CANCER	KEGG_PROSTATE_CANCER	33/983	89/5245	3.24021e-05	0.000150073	9.87322e-05	AKT1/AKT2/BRAF/CASP9/CHUK/CTNNB1/EGFR/ERBB2/GRB2/GSK3B/HRAS/HSP90AA1/HSP90AB1/HSP90B1/IGF1R/IKBKB/KRAS/MAP2K1/MAP2K2/MAPK1/MAPK3/MTOR/NKX3-1/NRAS/PDPK1/PIK3R2/PIK3R3/RAF1/RELA/SOS1/SOS2/AKT3/TCF7L1	33
KEGG_TIGHT_JUNCTION	KEGG_TIGHT_JUNCTION	44/983	132/5245	3.76774e-05	0.000170031	0.000111863	ACTN1/AKT1/AKT2/AMOTL1/CASK/CDC42/CGN/CRB3/CTNNA1/CTNNA2/CTNNB1/CTTN/EPB41L1/EXOC3/EXOC4/HCLS1/HRAS/KRAS/MRAS/NRAS/PARD3/PARD6A/PRKCA/PRKCB/PRKCD/PRKCE/PRKCG/PRKCH/PRKCI/PRKCQ/PRKCZ/RAB13/RHOA/RRAS/RRAS2/SRC/TJP1/YES1/MYH15/AKT3/CLDN20/TJP2/CTNNA3/MYLPF	44
KEGG_GAP_JUNCTION	KEGG_GAP_JUNCTION	33/983	90/5245	4.21564e-05	0.000185488	0.000122032	EGFR/GRB2/HRAS/ITPR1/ITPR2/KRAS/MAP2K1/MAP2K2/MAP2K5/MAPK1/MAPK3/MAPK7/NRAS/PLCB3/PRKACA/PRKACG/PRKCA/PRKCB/PRKCG/PRKG1/PRKG2/RAF1/SOS1/SOS2/SRC/TJP1/TUBA1A/TUBA4A/TUBB3/TUBB1/MAP3K2/ADCY8/PLCB1	33
KEGG_MTOR_SIGNALING_PATHWAY	KEGG_MTOR_SIGNALING_PATHWAY	22/983	52/5245	6.92328e-05	0.000297195	0.000195523	AKT1/AKT2/BRAF/EIF4EBP1/HIF1A/MAPK1/MAPK3/MLST8/MTOR/PDPK1/PIK3R2/PIK3R3/RPS6KA1/RPS6KA2/RPS6KA3/RPS6KB1/RPTOR/STK11/TSC1/TSC2/ULK3/AKT3	22
KEGG_ALDOSTERONE_REGULATED_SODIUM_REABSORPTION	KEGG_ALDOSTERONE_REGULATED_SODIUM_REABSORPTION	19/983	42/5245	7.19859e-05	0.000301655	0.000198457	ATP1A1/ATP1A2/ATP1B1/IRS1/KRAS/MAPK1/MAPK3/NEDD4L/PDPK1/PIK3R2/PIK3R3/PRKCA/PRKCB/PRKCG/SCNN1A/SCNN1B/SCNN1G/SGK1/IRS2	19
KEGG_ALZHEIMERS_DISEASE	KEGG_ALZHEIMERS_DISEASE	49/983	166/5245	0.000422088	0.00172762	0.00113659	APAF1/APH1A/APP/ATF6/ATP2A2/BID/CACNA1C/CACNA1S/CAPN1/CAPN2/CASP3/CASP7/CASP8/CASP9/CDK5/COX5A/COX6B1/COX7A2/COX7C/CYCS/FADD/FAS/GRIN2D/GSK3B/ITPR1/ITPR2/MAPK1/MAPK3/MAPT/MT-CO3/NCSTN/NDUFA4/NDUFA4L2/PLCB3/PPP3CA/PPP3CC/PPP3R1/PSEN1/PSEN2/SDHA/SDHB/SDHC/SNCA/TNFRSF1A/UQCRC1/UQCRC2/UQCRH/COX4I2/PLCB1	49
KEGG_VASCULAR_SMOOTH_MUSCLE_CONTRACTION	KEGG_VASCULAR_SMOOTH_MUSCLE_CONTRACTION	36/983	115/5245	0.000737341	0.00294936	0.00194037	ARHGEF1/ARHGEF11/BRAF/CACNA1C/CACNA1S/GNA12/ITPR1/ITPR2/MAP2K1/MAP2K2/MAPK1/MAPK3/MYLK/PLA2G2A/PLA2G4A/PLA2G4B/PLCB3/PRKACA/PRKACG/PRKCA/PRKCB/PRKCD/PRKCE/PRKCG/PRKCH/PRKCQ/PRKG1/RAF1/RHOA/ROCK1/ROCK2/PLA2G2D/ADCY8/ARHGEF12/PLCB1/MYLK3	36
KEGG_NATURAL_KILLER_CELL_MEDIATED_CYTOTOXICITY	KEGG_NATURAL_KILLER_CELL_MEDIATED_CYTOTOXICITY	41/983	137/5245	0.000903102	0.00353213	0.00232377	BID/BRAF/CASP3/CD247/FAS/GRB2/GZMB/HLA-B/HRAS/IFNA10/IFNAR1/KRAS/MAP2K1/MAP2K2/MAPK1/MAPK3/NFAT5/NFATC3/NRAS/PAK1/PIK3R2/PIK3R3/PLCG1/PPP3CA/PPP3CC/PPP3R1/PRKCA/PRKCB/PRKCG/PTK2B/PTPN11/RAC1/RAC2/RAC3/RAF1/SHC1/SOS1/SOS2/TNFSF10/VAV1/VAV2	41
KEGG_AXON_GUIDANCE	KEGG_AXON_GUIDANCE	39/983	129/5245	0.00096392	0.00368804	0.00242634	CDC42/CDK5/DPYSL2/DPYSL5/EFNB2/EPHA1/FES/GSK3B/HRAS/KRAS/LIMK1/MAPK1/MAPK3/NFAT5/NFATC3/NGEF/NRAS/PAK1/PAK2/PAK3/PAK4/PLXNA3/PPP3CA/PPP3CC/PPP3R1/PTK2/RAC1/RAC2/RAC3/RASA1/RHOA/RHOD/RND1/ROCK1/ROCK2/SLIT3/ARHGEF12/EPHB3/ROBO1	39
KEGG_PEROXISOME	KEGG_PEROXISOME	26/983	78/5245	0.00142912	0.00535158	0.00352078	ABCD3/ACAA1/ACSL3/ACSL4/AGPS/BAAT/DHRS4/ECI2/EPHX2/FAR1/GSTK1/HACL1/HMGCL/HSD17B4/IDH2/MVK/NUDT19/PEX1/PEX10/PEX6/PMVK/SCP2/PEX2/PECR/MPV17L/ACOX2	26
KEGG_ADIPOCYTOKINE_SIGNALING_PATHWAY	KEGG_ADIPOCYTOKINE_SIGNALING_PATHWAY	23/983	67/5245	0.00170155	0.006239	0.0041046	ACSL3/ACSL4/AKT1/AKT2/CAMKK2/CHUK/CPT1A/IKBKB/IRS1/MAPK10/MAPK8/MTOR/PRKCQ/PTPN11/RELA/SLC2A1/SLC2A4/SOCS3/STAT3/STK11/TNFRSF1A/IRS2/AKT3	23
KEGG_LYSOSOME	KEGG_LYSOSOME	36/983	121/5245	0.00203493	0.00730913	0.00480864	AGA/AP1G1/AP1S1/AP1S3/AP3B1/AP3B2/AP3D1/AP4E1/AP4M1/AP4S1/ASAH1/ATP6V1H/CD164/CLN3/DNASE2/GALC/GBA/GGA1/GGA2/GGA3/GNPTAB/HEXB/IGF2R/LAPTM5/LGMN/LIPA/M6PR/MAN2B1/NAGPA/NPC2/PLA2G15/PPT1/PSAP/AP1M2/AP3M1/AP4B1	36
KEGG_THYROID_CANCER	KEGG_THYROID_CANCER	12/983	29/5245	0.00391733	0.013789	0.00907172	BRAF/CDH1/CTNNB1/HRAS/KRAS/MAP2K1/MAP2K2/MAPK1/MAPK3/NCOA4/NRAS/TCF7L1	12
KEGG_VALINE_LEUCINE_AND_ISOLEUCINE_DEGRADATION	KEGG_VALINE_LEUCINE_AND_ISOLEUCINE_DEGRADATION	16/983	44/5245	0.00437385	0.0150941	0.00993031	ACAA1/ACADM/ACADS/ACADSB/ACAT1/ALDH3A2/AUH/BCAT2/DBT/DLD/ECHS1/HMGCL/IVD/MCCC1/OXCT1/OXCT2	16
KEGG_UBIQUITIN_MEDIATED_PROTEOLYSIS	KEGG_UBIQUITIN_MEDIATED_PROTEOLYSIS	38/983	135/5245	0.00451368	0.015157	0.00997168	BIRC2/BIRC3/BIRC6/CBL/CBLB/CBLC/FZR1/ITCH/NEDD4/NEDD4L/NHLRC1/SOCS3/STUB1/UBA1/UBA7/UBE2D1/UBE2D2/UBE2D3/UBE2D4/UBE2E1/UBE2E3/UBE2G1/UBE2G2/UBE2H/UBE2J2/UBE2K/UBE2L6/UBE2N/UBE2W/UBE2Z/UBE4A/UBOX5/WWP1/WWP2/XIAP/FBXO4/RHOBTB2/UBE2Q2	38
KEGG_PRIMARY_BILE_ACID_BIOSYNTHESIS	KEGG_PRIMARY_BILE_ACID_BIOSYNTHESIS	8/983	16/5245	0.00456431	0.015157	0.00997168	AKR1C4/AKR1D1/BAAT/HSD17B4/SCP2/CYP46A1/ACOX2/CYP27A1	8
KEGG_BLADDER_CANCER	KEGG_BLADDER_CANCER	15/983	42/5245	0.00692191	0.0225603	0.0148423	BRAF/CDH1/DAPK1/EGFR/ERBB2/HRAS/KRAS/MAP2K1/MAP2K2/MAPK1/MAPK3/NRAS/RAF1/RPS6KA5/DAPK2	15
KEGG_DORSO_VENTRAL_AXIS_FORMATION	KEGG_DORSO_VENTRAL_AXIS_FORMATION	10/983	24/5245	0.00781557	0.0250098	0.0164538	EGFR/ETV6/GRB2/KRAS/MAP2K1/MAPK1/MAPK3/SOS1/SOS2/ETV7	10
KEGG_FOLATE_BIOSYNTHESIS	KEGG_FOLATE_BIOSYNTHESIS	6/983	11/5245	0.00833956	0.02621	0.0172434	ALPI/ALPL/DHFR/GCH1/GGH/FPGS	6
KEGG_PATHOGENIC_ESCHERICHIA_COLI_INFECTION	KEGG_PATHOGENIC_ESCHERICHIA_COLI_INFECTION	18/983	56/5245	0.0111548	0.0344429	0.0226598	CD14/CDC42/CDH1/CTNNB1/CTTN/EZR/HCLS1/PRKCA/RHOA/ROCK1/ROCK2/TLR5/TUBA1A/TUBA4A/TUBB3/WAS/WASL/TUBB1	18

## Sheet: Net3
ID	Description	GeneRatio	BgRatio	pvalue	p.adjust	qvalue	geneID	Count
KEGG_RIBOSOME	KEGG_RIBOSOME	83/100	88/5245	3.54209e-158	1.13347e-156	1.13347e-156	FAU/MRPL13/RPL10/RPL10A/RPL10L/RPL11/RPL12/RPL13/RPL13A/RPL14/RPL15/RPL17/RPL18/RPL18A/RPL19/RPL21/RPL22/RPL23/RPL23A/RPL24/RPL26/RPL26L1/RPL27/RPL27A/RPL28/RPL29/RPL3/RPL30/RPL31/RPL32/RPL34/RPL35/RPL35A/RPL36AL/RPL37/RPL37A/RPL38/RPL39/RPL3L/RPL4/RPL41/RPL5/RPL6/RPL7/RPL7A/RPL8/RPL9/RPLP0/RPLP1/RPLP2/RPS10/RPS11/RPS12/RPS13/RPS15/RPS15A/RPS16/RPS17/RPS18/RPS19/RPS2/RPS20/RPS21/RPS23/RPS24/RPS25…	83
