# Supplementary material for: Integration of Protein-Protein Interaction Networks and Gene Expression Profiles Helps Detect Pancreatic Adenocarcinoma Candidate Genes
Source: Front Genet. 2022 May 26;13:854661. doi: 10.3389/fgene.2022.854661 (PMC9197464; doi:10.3389/fgene.2022.854661)
Supplement: Supplementary file 8 [file Table4.XLSX]

## Sheet: Sheet1
Table S4. Differentially expressed genes between G1 and G2 subgroup.
GeneName	baseMean	log2FoldChange	lfcSE	stat	pvalue	padj
RAB4B	4.47736	0.431707	0.189471	2.27848	0.0226977	0.0463381
C12orf5	3.4636	0.131518	0.214234	0.613901	0.53928	0.638672
RNF44	11.0814	-0.0970863	0.132018	-0.735403	0.462094	0.567516
RPL23A	151.849	0.78548	0.137384	5.71741	1.08158e-08	9.51342e-08
ARL8B	23.7669	-0.26241	0.094055	-2.78996	0.00527138	0.0130008
CALB2	8.86169	-3.14987	0.530449	-5.93813	2.88296e-09	2.82065e-08
MFSD3	10.7209	0.844258	0.187446	4.50401	6.66828e-06	3.34165e-05
PIGV	4.7463	0.104061	0.179379	0.580119	0.561835	0.659436
ZNF708	1.24115	0.495919	0.311475	1.59217	0.111347	0.178588
PFN2	16.8343	0.957459	0.220057	4.35095	1.35547e-05	6.37033e-05
RMND5A	9.09819	-0.214766	0.152621	-1.40718	0.159373	0.240659
RAD23A	37.4056	0.066272	0.0820606	0.807598	0.419322	0.526114
SIN3B	6.52784	0.343697	0.144033	2.38624	0.0170215	0.0360876
CTSA	38.1485	-0.0573352	0.114672	-0.499992	0.617081	0.706532
HCG4P5	8.95882	0.0464602	0.403134	0.115247	0.908249	0.937016
IL32	43.9133	-0.840993	0.227141	-3.70251	0.000213473	0.000753884
PTPN4	1.37249	-0.0988167	0.348372	-0.283653	0.776677	0.836718
NUCB2	9.09253	2.13966	0.162374	13.1773	1.18546e-39	1.46139e-36
RP11-334C17.6	1.78771	1.49557	0.220582	6.7801	1.20096e-11	1.77061e-10
TMEM143	1.74727	0.721443	0.249836	2.88766	0.00388114	0.00990589
DACH1	1.4222	1.62513	0.320644	5.06833	4.01325e-07	2.58818e-06
COLCA1	1.99221	0.534537	0.344159	1.55317	0.120383	0.190601
SERTAD2	6.24137	-0.865594	0.213756	-4.04944	5.13393e-05	0.000209889
ST3GAL6	1.46218	0.494372	0.294266	1.68002	0.092954	0.153587
PKP2	5.78981	-0.654003	0.243552	-2.68527	0.00724711	0.0172267
CTB-13F3.1	1.46419	-0.10873	0.341912	-0.318006	0.75048	0.817898
SLC45A4	6.04598	0.0125304	0.228237	0.0549009	0.956217	0.970632
MTRF1	2.27195	-0.160882	0.277179	-0.580425	0.561628	0.65934
MTND2P28	129.933	0.322461	0.28295	1.13964	0.254435	0.35411
ESM1	4.94237	1.05149	0.297184	3.53818	0.000402896	0.00132312
RWDD2A	2.06898	0.802844	0.226323	3.54733	0.000389152	0.00128403
SCFD2	5.26315	0.254642	0.163979	1.5529	0.120448	0.190665
YWHAB	82.1578	-0.332354	0.0766027	-4.33867	1.43345e-05	6.69947e-05
TOMM40	13.762	0.316742	0.13273	2.38636	0.0170161	0.036081
ADTRP	2.3993	-2.68614	0.576861	-4.65647	3.21674e-06	1.71781e-05
NDUFAF2	12.6774	0.51843	0.113915	4.551	5.33912e-06	2.7276e-05
SEPSECS	2.74309	0.467284	0.212296	2.2011	0.0277288	0.0551343
CWC27	5.58747	0.0390401	0.16921	0.23072	0.817532	0.868107
RNA5SP37	1.0337	-0.624743	0.473567	-1.31923	0.187093	0.275052
MAP9	1.95567	1.26688	0.242456	5.22521	1.73954e-07	1.19853e-06
APIP	3.24201	0.365616	0.200804	1.82076	0.0686435	0.119328
MAF1	47.7057	0.184696	0.100346	1.84059	0.0656818	0.114864
FOXP1	6.08814	-0.124263	0.168739	-0.736421	0.461475	0.567016
PLCE1	1.91065	0.415535	0.263709	1.57573	0.115087	0.18363
RAD17	5.79992	0.864338	0.133651	6.46715	9.98688e-11	1.2753e-09
RP11-550F7.1	0.614617	-1.2351	0.519929	-2.37552	0.0175244	0.0369883
SPCS2	13.3319	0.0617947	0.11062	0.558623	0.576419	0.671381
DGCR11	0.991097	-1.19747	0.508307	-2.3558	0.0184828	0.0387399
SETDB2	2.29496	0.165899	0.252135	0.657976	0.510553	0.613399
DESI2	10.2316	-0.765061	0.158097	-4.8392	1.30365e-06	7.61105e-06
COX17	15.1943	0.700158	0.131553	5.32226	1.02488e-07	7.38522e-07
PSORS1C3	4.45077	-2.22874	0.567194	-3.92941	8.51553e-05	0.000330516
NLGN2	7.10128	0.00576485	0.190827	0.0302099	0.9759	0.983077
PKMYT1	1.63054	-0.833033	0.401395	-2.07534	0.0379546	0.0721885
FAM89B	16.2958	-0.547837	0.14861	-3.68641	0.000227441	0.000797586
MED8	13.3788	0.100073	0.111715	0.895783	0.370369	0.476673
PHF1	18.8731	0.423423	0.113844	3.71934	0.000199743	0.000709776
IGHV1-24	22.2161	-2.71951	0.537209	-5.06231	4.14213e-07	2.66166e-06
FAM69A	4.19996	-0.389562	0.221776	-1.75655	0.0789938	0.134213
ANKMY1	1.33055	-0.411604	0.385894	-1.06663	0.286141	0.388355
PSMB6	49.9212	0.674799	0.104287	6.47059	9.7622e-11	1.2476e-09
GUCY1A3	5.19763	-0.596632	0.28488	-2.09433	0.036231	0.0693067
RP11-440D17.4	1.1988	-1.49684	0.507232	-2.951	0.00316746	0.00826334
FBXO45	3.12439	0.0452839	0.223152	0.202929	0.839191	0.884213
AMZ2	10.1698	0.578676	0.110037	5.2589	1.44918e-07	1.01108e-06
TMEM52	3.25931	2.97922	0.513363	5.80335	6.50041e-09	5.97679e-08
CHN2	1.43666	0.70613	0.28198	2.50419	0.0122733	0.0271262
CTC-444N24.6	0.823723	1.23338	0.323058	3.81781	0.000134639	0.00049832
GCNT4	1.39514	0.53738	0.316519	1.69778	0.0895495	0.148841
KLK8	5.12051	-3.6182	0.698766	-5.17799	2.2429e-07	1.51666e-06
MTF2	3.19954	-0.375277	0.248019	-1.5131	0.130254	0.203631
RBM15B	10.1466	0.178963	0.120185	1.48906	0.136472	0.211457
PIH1D2	0.675824	0.413718	0.425738	0.971767	0.331167	0.436418
MT1A	7.58919	-0.802638	0.445534	-1.80152	0.071621	0.123512
NCAPG	1.63857	-0.959902	0.41519	-2.31196	0.02078	0.0429261
IGHV5-78	1.74203	-1.24677	0.61453	-2.02881	0.0424774	0.079251
FANK1	1.88284	0.080876	0.286164	0.282621	0.777467	0.837176
NOP2	9.25738	0.63159	0.155887	4.0516	5.08691e-05	0.000208126
ZNF880	2.59565	-0.768084	0.312927	-2.45451	0.0141076	0.0306436
MFI2	10.0999	-1.03524	0.364544	-2.83981	0.004514	0.0113566
PTPRB	2.86982	0.265651	0.226146	1.17469	0.24012	0.337173
RP11-611E13.2	1.51257	0.996517	0.2539	3.92484	8.67859e-05	0.000336112
DGKD	3.59976	-0.124629	0.221175	-0.563486	0.573104	0.668683
TMCO1	19.2334	-0.0408481	0.109463	-0.373167	0.709024	0.783697
RAB5C	35.9884	-0.256675	0.0769531	-3.33547	0.000851559	0.00257833
UPP1	8.23819	-0.575639	0.225619	-2.55137	0.01073	0.0241345
CTD-3128G10.6	1.70033	-1.68182	0.490603	-3.42808	0.000607873	0.00190455
TRABD2B	1.79537	-0.941116	0.396449	-2.37386	0.0176031	0.0371291
AMN	6.89453	-0.709865	0.41154	-1.7249	0.084546	0.141908
KLK10	30.5796	-1.45764	0.415036	-3.51209	0.000444594	0.0014432
RP3-467N11.1	0.83898	0.753235	0.35424	2.12634	0.0334749	0.0647675
KDM5B	7.48879	-0.632505	0.177092	-3.57162	0.000354774	0.00118302
STPG1	1.3233	0.128639	0.334105	0.385025	0.700219	0.776295
FHOD1	5.72621	-0.735471	0.208228	-3.53205	0.000412357	0.00135059
PTPRH	16.4887	-0.989056	0.262091	-3.7737	0.000160841	0.000584897
PCMTD1	9.61692	0.0747954	0.129267	0.578611	0.562851	0.660407
AD000684.2	0.632265	0.520555	0.429156	1.21297	0.22514	0.319551
RPS28P7	315.73	1.46027	0.406007	3.59665	0.000322338	0.0010857
MAP2K7	7.49803	0.54106	0.127814	4.23317	2.30419e-05	0.000102738
AC009014.3	5.60311	4.90285	0.437823	11.1982	4.15882e-29	9.52131e-27
ZNF767P	2.98753	0.516238	0.202189	2.55324	0.0106726	0.0240357
MT-TL1	2.61515	1.11499	0.366227	3.04453	0.00233047	0.00630879
AP5S1	2.14477	0.913365	0.214657	4.255	2.09047e-05	9.4027e-05
GRIP1	0.54592	-0.316936	0.523004	-0.605991	0.544521	0.643594
VRK3	3.66447	0.283792	0.193591	1.46593	0.142666	0.219653
SNORD99	6.25283	-0.753947	0.310811	-2.42574	0.0152773	0.0328283
SLC2A1	62.8675	-1.28616	0.330119	-3.89605	9.77727e-05	0.00037423
MIR4635	2.2034	-1.49022	0.458387	-3.25101	0.00114997	0.00337473
RP11-774O3.3	1.52961	0.912299	0.255782	3.5667	0.000361503	0.00120446
RP11-146F11.1	0.700964	1.66886	0.329942	5.05805	4.23575e-07	2.71473e-06
SPINK1	631.087	2.62978	0.460329	5.71281	1.11123e-08	9.7528e-08
HCG27	0.698844	-0.514518	0.510798	-1.00728	0.313799	0.417444
RP11-454E5.4	1.62616	0.531372	0.27149	1.95724	0.050319	0.0915442
GLYCTK	3.53711	1.14194	0.178712	6.38985	1.66048e-10	2.02981e-09
FOXD2-AS1	1.79747	-0.38021	0.332451	-1.14366	0.252766	0.352222
TNNT1	4.42147	-3.58342	0.741228	-4.83444	1.33521e-06	7.77549e-06
CTC-523E23.3	0.950247	0.210396	0.382036	0.550721	0.581825	0.676214
MT-ND1	3369.99	0.512053	0.202554	2.52798	0.0114721	0.0255421
PPOX	3.08492	0.5684	0.196361	2.89466	0.00379568	0.00971433
H6PD	14.9966	-0.972785	0.168195	-5.78368	7.30858e-09	6.67012e-08
RCOR1	8.61502	-0.256817	0.173206	-1.48272	0.138149	0.213721
GRAMD1C	1.42274	0.291196	0.308619	0.943546	0.345402	0.45095
RPS6KB1	3.7093	-0.0937558	0.213252	-0.439648	0.660192	0.742994
ADIRF-AS1	0.689602	0.205574	0.482617	0.425957	0.670139	0.751007
GLI3	1.56115	-1.23098	0.45591	-2.70005	0.0069329	0.0165831
RP4-756H11.3	1.0347	0.0691658	0.383282	0.180457	0.856794	0.898154
KCNE4	7.83711	-0.453028	0.275326	-1.64542	0.0998831	0.163223
TOLLIP-AS1	1.44415	1.2283	0.250726	4.89899	9.63322e-07	5.77129e-06
RP11-304L19.11	1.16835	0.326692	0.337207	0.968818	0.332636	0.43803
FAM217B	2.12636	0.07656	0.267145	0.286586	0.774429	0.834971
FCGR2B	1.59127	-2.07657	0.508896	-4.08055	4.493e-05	0.000186356
LAMTOR4	38.4285	0.757833	0.138645	5.46598	4.60364e-08	3.5676e-07
PHYKPL	4.43595	-0.154064	0.199134	-0.773669	0.439126	0.545223
PHLDA2	44.7071	-1.31873	0.332004	-3.97203	7.12621e-05	0.000281847
CBL	3.03338	-0.891859	0.29816	-2.99121	0.00277877	0.00737416
IGHV1-12	1.68343	-2.51802	0.766694	-3.28426	0.00102251	0.0030346
CLN6	11.3813	-0.111906	0.139094	-0.804538	0.421087	0.527708
EFS	3.39579	-0.929739	0.294587	-3.15607	0.00159908	0.00451178
ERRFI1	57.1027	0.159476	0.243155	0.655861	0.511914	0.614665
EVPL	11.5946	-2.26645	0.354254	-6.39781	1.57623e-10	1.93568e-09
IL27RA	5.55216	-0.787374	0.235937	-3.33722	0.00084622	0.00256458
WDR70	3.39506	0.339616	0.19832	1.71246	0.0868112	0.145178
OTUD1	6.39765	-0.517735	0.184644	-2.80396	0.00504789	0.0125151
RP11-121A14.2	0.695501	0.833871	0.390441	2.13572	0.0327025	0.0634954
TTC5	1.46912	0.62578	0.277047	2.25875	0.023899	0.0484756
PDCD6	9.37241	0.246293	0.136507	1.80425	0.0711924	0.122879
AP000439.3	1.172	-1.4725	0.565088	-2.60578	0.0091664	0.0210701
MRPS11	3.48186	0.209656	0.202459	1.03555	0.300413	0.403217
EPB41L2	8.3651	-0.508751	0.203389	-2.50137	0.0123714	0.0272903
EPHA3	4.23128	-1.22468	0.368745	-3.32121	0.00089627	0.0026979
CENPBD1P1	5.21898	0.227686	0.16443	1.3847	0.166143	0.249331
C2orf27A	2.14803	-1.12787	0.380157	-2.96686	0.00300858	0.00790546
C1orf35	4.49062	0.304946	0.17717	1.7212	0.0852145	0.14279
LDHA	103.441	-1.18489	0.174273	-6.79902	1.05334e-11	1.57177e-10
MIR4740	1.7539	1.27018	0.285652	4.44661	8.72364e-06	4.26886e-05
UBE3A	5.37805	-0.08065	0.176142	-0.457869	0.647046	0.731305
DNMT3A	2.90476	0.151663	0.223933	0.677267	0.498236	0.601668
PDE5A	3.51349	-0.399999	0.259125	-1.54365	0.122673	0.193743
ZNF304	2.32609	0.0772867	0.255683	0.302276	0.762442	0.826494
ATP6AP2	60.0247	0.666003	0.104373	6.38096	1.75985e-10	2.13525e-09
XRCC6BP1	2.9034	0.336833	0.215123	1.56577	0.117403	0.186694
PLIN4	3.92928	0.215619	0.625607	0.344655	0.730354	0.801414
PLP2	117.647	0.129024	0.161821	0.797325	0.425262	0.531984
NOP16	6.7732	-0.225696	0.168102	-1.34261	0.179397	0.265811
GNA12	12.8251	0.334896	0.135492	2.4717	0.0134471	0.0293562
HEY2	1.44374	1.64422	0.288124	5.70665	1.15219e-08	1.00736e-07
ACOX2	1.29099	0.308739	0.326013	0.947015	0.343631	0.449041
ASUN	6.32571	-0.188316	0.169895	-1.10843	0.267678	0.368255
PROSER2	3.96164	-1.36127	0.321653	-4.23212	2.31497e-05	0.000103141
PPP1R7	16.8923	0.00458873	0.109299	0.0419832	0.966512	0.976505
PES1	17.8624	0.240696	0.119005	2.02256	0.0431185	0.0802295
IGLC7	8.52975	-2.77145	0.660448	-4.19632	2.71291e-05	0.000119181
RP11-864I4.1	0.849769	0.0611143	0.417805	0.146275	0.883705	0.918851
HSDL2	9.6885	0.696655	0.123474	5.64213	1.67962e-08	1.41746e-07
RPS13P2	1.39466	0.415982	0.305326	1.36242	0.173066	0.257765
IGHV3-74	27.541	-3.08065	0.503892	-6.1137	9.7348e-10	1.03045e-08
PTCD3	4.18012	0.144938	0.187476	0.773102	0.439462	0.545457
FLYWCH2	14.3699	0.628607	0.113101	5.55793	2.72993e-08	2.20959e-07
NTM	6.09155	-2.30853	0.377106	-6.12169	9.25872e-10	9.84607e-09
ZNF551	1.29004	-0.0872492	0.357944	-0.243751	0.807424	0.860357
SERPINB3	4.07605	-3.45787	0.871246	-3.96889	7.22096e-05	0.000284752
ASB2	0.910263	-1.61658	0.659781	-2.45018	0.0142786	0.0309437
CD1C	4.02858	-1.97726	0.486619	-4.06325	4.83932e-05	0.000199268
MZT2A	8.08819	-0.117797	0.193004	-0.610335	0.54164	0.640945
EXOSC7	6.76836	-0.0545066	0.160491	-0.339625	0.734139	0.804627
OGDHL	1.64991	3.41748	0.384404	8.89034	6.0924e-19	2.86325e-17
FGFBP1	8.99308	-2.63679	0.544246	-4.84486	1.26703e-06	7.40805e-06
FAM86C1	1.53214	0.0536105	0.318164	0.1685	0.86619	0.905685
MATN3	13.6522	-2.32724	0.403433	-5.76859	7.99378e-09	7.20114e-08
PIGA	3.36945	-0.538148	0.254511	-2.11444	0.0344778	0.0664032
MNT	3.48933	0.305399	0.196772	1.55204	0.120652	0.190947
MSANTD3	6.71288	-0.195589	0.165925	-1.17878	0.238485	0.33523
PLOD1	35.1212	-0.782756	0.186176	-4.20439	2.61786e-05	0.00011548
CD79B	6.43216	-2.18258	0.584849	-3.73187	0.000190065	0.000680057
FARS2	5.59154	0.252413	0.158633	1.59117	0.111571	0.178892
DDX60L	3.20815	-0.864037	0.288963	-2.99013	0.00278856	0.00739158
VNN2	6.06653	-0.577091	0.367175	-1.57171	0.116019	0.184841
SH3D21	3.19623	-1.8493	0.442285	-4.18123	2.89941e-05	0.000126507
PRKAG2-AS1	2.54346	1.25286	0.209409	5.98286	2.19255e-09	2.18927e-08
RCN3	35.4677	-0.815276	0.250269	-3.2576	0.00112359	0.00330761
PPP4C	38.0416	-0.126933	0.125516	-1.01129	0.311877	0.415404
LA16c-380H5.5	2.06751	0.774977	0.261318	2.96565	0.00302047	0.00793151
ALDOA	178.263	-0.232663	0.16743	-1.38961	0.164648	0.247425
NCEH1	9.72543	-0.98495	0.224611	-4.38513	1.15917e-05	5.53047e-05
SMARCC2	9.00678	0.303958	0.126285	2.40692	0.0160876	0.0343576
RCAN3	4.89111	0.975603	0.151416	6.4432	1.16982e-10	1.47735e-09
GALC	7.56876	-0.156567	0.167862	-0.932716	0.350967	0.456393
ZBTB21	2.24442	0.0519513	0.263862	0.196888	0.843915	0.887964
ZNF451	1.75448	0.241014	0.280734	0.858514	0.390609	0.497133
MED31	2.34724	1.01428	0.201065	5.04454	4.54607e-07	2.89683e-06
RNF24	4.96146	-0.517272	0.210587	-2.45633	0.0140364	0.0305095
BCL7C	10.6221	0.1662	0.154305	1.07709	0.281442	0.38295
DROSHA	6.19452	0.306171	0.148065	2.06781	0.0386575	0.0733253
LEMD2	8.26222	0.323275	0.13012	2.48444	0.0129754	0.0284698
IGLC3	174.071	-2.10435	0.451976	-4.65588	3.22592e-06	1.72214e-05
PRDM10	1.72055	-0.220374	0.322559	-0.683204	0.494478	0.598245
CTA-126B4.7	0.93912	-1.11156	0.515106	-2.15792	0.0309343	0.0604966
UQCRB	16.5191	0.608135	0.110423	5.50734	3.64303e-08	2.8874e-07
FAM69B	2.5842	2.27687	0.220196	10.3402	4.63525e-25	6.19038e-23
RP4-758J18.2	6.86295	0.3146	0.141514	2.2231	0.0262088	0.0524897
RNF5	33.998	-0.236409	0.107789	-2.19326	0.0282887	0.0560569
CDK8	4.80423	-0.0259256	0.184567	-0.140467	0.888291	0.922841
PCBP3	0.803721	1.06039	0.354157	2.99413	0.0027523	0.00731888
TAF9B	7.51477	0.874655	0.129099	6.77508	1.24334e-11	1.82806e-10
PLK3	11.2594	-1.40596	0.225409	-6.23738	4.44949e-10	5.03584e-09
MPLKIP	2.86902	0.543921	0.20329	2.67559	0.00745989	0.0176617
RIC8B	2.15993	0.930689	0.21452	4.33848	1.43474e-05	6.70355e-05
LNPEP	4.66662	0.0259387	0.18383	0.141102	0.88779	0.92238
MRPL22	3.66239	0.236917	0.195846	1.20971	0.226389	0.321032
EEF1A1P11	2.13973	-0.219988	0.386093	-0.569779	0.568827	0.664847
DOCK10	1.95287	-0.0224925	0.321187	-0.0700293	0.94417	0.962528
RP11-540B6.6	2.16301	0.154282	0.259977	0.593443	0.552884	0.651557
DHDDS	6.03842	0.008347	0.162328	0.0514207	0.95899	0.972584
AC006042.6	4.679	0.433485	0.252613	1.71601	0.0861609	0.14415
MGA	2.13257	-0.179933	0.286766	-0.627454	0.530361	0.63086
RMI2	3.47406	-0.620814	0.268927	-2.30849	0.0209721	0.043217
GALNT16	0.837838	1.24564	0.373792	3.33244	0.000860881	0.00260066
ARFGEF1	6.99989	-0.142514	0.159779	-0.891942	0.372424	0.478623
VPS45	5.55956	0.0137422	0.168941	0.0813432	0.935169	0.956293
NLGN3	1.00835	0.0215434	0.394701	0.0545816	0.956472	0.970829
ITGB6	39.1098	-3.35208	0.33792	-9.91975	3.41613e-23	3.22041e-21
USP18	3.44839	-0.273915	0.242869	-1.12783	0.259393	0.359293
RP11-53O19.3	3.12289	0.726599	0.187582	3.87349	0.000107287	0.000406667
LPCAT3	3.41499	0.266238	0.207047	1.28588	0.198485	0.288357
MT-RNR1	987.332	0.436399	0.206267	2.1157	0.0343706	0.0662585
CAND1	7.87853	0.0360121	0.142136	0.253363	0.799988	0.854422
KCNJ5	1.85976	2.57165	0.433506	5.9322	2.98895e-09	2.9119e-08
SKP1P1	0.901456	0.48257	0.366174	1.31787	0.187547	0.275543
KCNJ11	3.1422	2.73809	0.312565	8.76007	1.95121e-18	8.59068e-17
PLEKHM1P	2.87948	-0.590476	0.291188	-2.02782	0.0425791	0.0794195
TRAF3IP2	5.10482	-0.0721676	0.18229	-0.395894	0.692183	0.770128
POGK	8.87263	-0.364186	0.150557	-2.41893	0.0155663	0.0333823
SMARCC1	12.701	-0.0226481	0.11948	-0.189555	0.849658	0.892367
PRKACB	11.4746	0.210032	0.219656	0.956187	0.338978	0.4443
HOOK3	3.57437	-0.711345	0.260877	-2.72674	0.00639631	0.0154402
DHX15	14.2251	-0.260069	0.116226	-2.2376	0.025247	0.0508237
RP11-87H9.2	3.15463	0.437059	0.199741	2.18813	0.02866	0.0566554
ATAD3C	1.68864	1.44097	0.280367	5.13957	2.75361e-07	1.82885e-06
RAD54L	1.05878	-1.14328	0.503399	-2.27113	0.0231392	0.0471551
CHORDC1	2.16511	-0.575815	0.321643	-1.79023	0.0734165	0.126133
DENND5A	6.1321	-0.538708	0.194912	-2.76385	0.0057123	0.0139734
ATP6V0E1	104.113	-0.0790965	0.0815429	-0.969999	0.332047	0.437434
BTBD16	0.993006	-1.22006	0.638146	-1.91188	0.0558921	0.10016
N4BP1	7.38525	-0.111773	0.151842	-0.736114	0.461661	0.567175
TBX19	1.26273	0.97781	0.283103	3.4539	0.000552535	0.00174929
RPL3P4	32.7581	1.35444	0.221443	6.11642	9.57024e-10	1.01431e-08
ISLR2	0.758829	-1.16753	0.516448	-2.26069	0.0237782	0.0482611
PDRG1	10.471	0.768357	0.110706	6.94053	3.90645e-12	6.26048e-11
AKR1C2	2.89748	-2.29091	0.55009	-4.16461	3.11883e-05	0.000134397
EIF3I	94.2703	0.106463	0.101902	1.04475	0.296138	0.398814
TTLL4	3.28828	-0.585888	0.261353	-2.24175	0.0249776	0.0503447
HMGB2	25.0312	-0.253502	0.154212	-1.64385	0.100207	0.163603
UBE2N	10.5816	0.0679177	0.121776	0.557726	0.577031	0.672008
FAM185A	1.60422	-0.0259954	0.317328	-0.0819197	0.934711	0.955946
ABCA1	3.69547	-0.326408	0.255021	-1.27993	0.20057	0.290891
RP11-484D2.4	0.654114	0.224052	0.455176	0.492232	0.622555	0.710741
MYLK-AS1	0.568405	1.52432	0.371232	4.1061	4.02388e-05	0.000169212
URB1-AS1	4.99023	1.17976	0.155829	7.57085	3.7079e-14	8.11788e-13
NIF3L1	8.88455	-0.182683	0.141552	-1.29057	0.196852	0.286639
ANKRD1	2.46692	-1.90922	0.655381	-2.91315	0.00357805	0.00922934
MCOLN2	0.793901	-1.41538	0.552289	-2.56275	0.0103846	0.0234797
MUT	9.06302	0.343199	0.125928	2.72535	0.00642334	0.0154961
VTA1	4.71153	-0.117001	0.190368	-0.614601	0.538818	0.638266
SIM2	1.22887	-2.07448	0.549268	-3.77681	0.000158853	0.000578717
RP11-362F19.1	1.15864	-0.932812	0.493711	-1.88939	0.0588397	0.104611
ZCCHC17	13.7868	0.116819	0.106105	1.10098	0.270907	0.371422
EML2	8.12247	0.206204	0.163837	1.25859	0.208178	0.299889
GPR35	6.94576	-0.407777	0.305513	-1.33473	0.181965	0.268796
PRG4	1.76703	-0.0427417	0.416777	-0.102553	0.918318	0.944
KATNB1	5.47878	0.463871	0.151176	3.06841	0.00215201	0.00588435
CICP14	1.84937	0.0931858	0.289184	0.322237	0.747273	0.81535
ZNF248	1.55814	0.474552	0.279412	1.6984	0.0894325	0.148692
CREM	4.08119	-0.420206	0.236017	-1.78041	0.075009	0.128401
ZDHHC6	10.8464	-0.395964	0.136774	-2.89503	0.00379123	0.00970579
POU6F1	1.78917	0.211411	0.281672	0.750556	0.45292	0.55899
CSPG4	4.22767	-0.902423	0.332012	-2.71804	0.00656701	0.015807
AC017060.1	2.83852	-2.58052	0.560951	-4.60026	4.21961e-06	2.21281e-05
BIN3	3.96714	-0.237073	0.215245	-1.10141	0.270717	0.371257
PLP1	0.98033	-0.260372	0.619914	-0.420013	0.674476	0.75425
RP11-884K10.6	0.885945	1.33368	0.319416	4.17537	2.97507e-05	0.00012921
CTD-2015H6.3	3.6684	0.76372	0.174083	4.3871	1.14873e-05	5.48392e-05
RTN2	5.07055	0.375547	0.168893	2.22358	0.0261767	0.052445
TMED6	4.69246	3.51139	0.414509	8.47121	2.42865e-17	8.68783e-16
XYLT2	7.96333	0.254798	0.134377	1.89614	0.057942	0.103244
LYZ	647.579	-0.966379	0.385052	-2.50973	0.0120822	0.0267555
RP11-500C11.3	0.639155	-0.518191	0.521163	-0.994298	0.320078	0.424176
DDX21	20.1781	-0.714449	0.155837	-4.58459	4.54873e-06	2.36758e-05
VAC14	6.16202	0.0166299	0.160689	0.103492	0.917573	0.943616
USP9X	10.1303	-0.102881	0.132911	-0.774061	0.438895	0.545046
STX17	2.69808	0.0964421	0.237067	0.406813	0.684146	0.762774
SAP30	7.53073	-0.0956241	0.154134	-0.620398	0.534996	0.634677
ISG20L2	8.33128	-0.263741	0.15007	-1.75745	0.0788403	0.134029
ZFYVE19	6.60245	-0.417384	0.179044	-2.33118	0.0197439	0.0410344
NR2F1	6.42369	-0.354398	0.230005	-1.54083	0.123359	0.194658
ZNF566	1.04519	0.333654	0.353752	0.943186	0.345586	0.451153
MORF4L2	72.5094	0.214434	0.0929579	2.30678	0.021067	0.0433735
RP11-403I13.8	0.494308	-0.746821	0.526313	-1.41897	0.155909	0.23643
PTGS2	7.38069	-2.21006	0.494676	-4.46769	7.90671e-06	3.89646e-05
ZZEF1	3.5864	0.853769	0.170481	5.00799	5.50018e-07	3.45129e-06
CCDC90B	4.98481	-0.274503	0.193638	-1.41761	0.156306	0.23692
SYNJ1	1.71013	0.108797	0.295463	0.368225	0.712705	0.786789
SNHG6	44.1501	0.794508	0.139186	5.70823	1.14156e-08	9.99165e-08
UBE2Z	23.432	-0.0819002	0.0882903	-0.927624	0.353603	0.459337
CDK5RAP2	4.55927	0.18494	0.177795	1.04019	0.298254	0.401092
ZNF132	1.24243	1.33256	0.258265	5.15965	2.47414e-07	1.65902e-06
FOCAD	3.44498	0.564746	0.186296	3.03145	0.0024338	0.00655861
LINC00680	1.53754	0.171892	0.307076	0.559771	0.575636	0.670794
ICA1	11.0973	1.00203	0.141632	7.07493	1.49528e-12	2.55472e-11
OSBPL5	5.77208	-0.867517	0.224088	-3.87132	0.000108247	0.00040982
C11orf53	2.65481	0.0611986	0.390746	0.15662	0.875545	0.913032
FGFR4	11.6583	0.360239	0.290855	1.23855	0.215512	0.30843
snoZ196	0.96129	-1.3561	0.516756	-2.62425	0.00868398	0.0201316
WDR36	4.12244	0.0819038	0.191869	0.426873	0.669472	0.750487
TRIM25	6.25878	0.24475	0.153688	1.59252	0.111269	0.178516
MBOAT1	6.38833	-1.32851	0.270722	-4.90727	9.2355e-07	5.54545e-06
CRB3	14.5085	0.555432	0.193559	2.86957	0.00411026	0.0104292
MCF2L-AS1	1.99606	1.11111	0.232481	4.77935	1.75865e-06	9.9674e-06
XPO4	2.40165	0.244685	0.240642	1.0168	0.309247	0.41245
TMEM30A	33.9507	0.0412747	0.112079	0.368266	0.712675	0.786789
ECHDC3	3.21962	1.33827	0.258004	5.18702	2.13682e-07	1.45043e-06
RPL7P1	1.59736	0.317617	0.293094	1.08367	0.278511	0.379833
WAS	7.08815	-1.46433	0.33269	-4.40149	1.07511e-05	5.15861e-05
FBXO6	7.29129	-0.485801	0.185488	-2.61904	0.00881782	0.0203858
C8orf76	2.73659	0.544037	0.209619	2.59537	0.00944896	0.0216055
DDR1	39.3858	0.012391	0.165781	0.0747432	0.940419	0.960068
CDH6	1.62357	-1.1745	0.446848	-2.6284	0.00857871	0.0199423
RP11-422P24.11	1.0468	0.968649	0.30185	3.20904	0.00133179	0.00383528
SPI1	14.3633	-1.32118	0.262857	-5.02624	5.0019e-07	3.16215e-06
CTD-2547H18.1	1.98856	0.831604	0.579222	1.43573	0.15108	0.230372
ZNF780A	1.51872	0.357663	0.292957	1.22087	0.222135	0.315952
PPARA	2.11249	0.283847	0.254223	1.11653	0.264196	0.364372
ZNF425	0.883268	0.0104238	0.417283	0.0249802	0.980071	0.985853
ZNF778	0.687922	0.645443	0.402661	1.60294	0.108947	0.175529
SCPEP1	16.9532	-0.261547	0.191018	-1.36922	0.170929	0.255247
SGCB	12.8433	0.171044	0.13855	1.23453	0.217004	0.310097
GC	54.8055	3.57696	0.532469	6.71769	1.84628e-11	2.65845e-10
FBXO28	6.88194	-0.480012	0.175809	-2.7303	0.00632762	0.0152928
PDIA3	129.364	0.12749	0.109089	1.16868	0.242533	0.339975
RPF2	6.12849	-0.134135	0.170202	-0.788096	0.43064	0.537328
APPL1	7.13545	0.0326205	0.153242	0.212869	0.831429	0.878516
UPF2	6.61154	-0.313714	0.170804	-1.83669	0.0662561	0.115751
SLPI	332.298	-0.829506	0.31643	-2.62145	0.00875557	0.020277
CTD-2012J19.2	1.01846	0.613075	0.340682	1.79955	0.0719316	0.123928
ITGB3BP	1.77013	-0.201878	0.315993	-0.638869	0.522908	0.624218
TOR4A	15.0301	-1.25096	0.224431	-5.57392	2.4907e-08	2.03238e-07
MED1	5.34799	-0.175616	0.182829	-0.960547	0.33678	0.442215
CLEC5A	1.91861	-2.1585	0.514276	-4.19716	2.70285e-05	0.000118836
RBM12	9.13133	-0.00774013	0.133395	-0.0580243	0.953729	0.968966
PDCD4	22.0825	0.744194	0.164222	4.53163	5.85312e-06	2.96092e-05
ERO1LB	14.4282	2.56389	0.407566	6.29073	3.15967e-10	3.66403e-09
IGKJ5	4.33524	-2.57516	0.648672	-3.9699	7.19039e-05	0.000283896
RBM43	2.77267	-0.747797	0.298925	-2.50162	0.0123627	0.0272794
TTLL1	4.45161	0.631032	0.161995	3.89538	9.80468e-05	0.000374832
CTA-989H11.1	0.737618	0.0497013	0.451634	0.110048	0.912372	0.939998
WDR90	2.87072	0.138066	0.228529	0.604152	0.545742	0.644895
RP11-449P15.2	1.1618	-0.700094	0.453294	-1.54446	0.122477	0.193496
CASC19	1.19205	-1.83249	0.640816	-2.85962	0.00424146	0.010718
SDAD1	7.47673	0.0215992	0.146258	0.147679	0.882596	0.91803
MSANTD4	3.16289	0.218696	0.211726	1.03292	0.301639	0.404626
HAUS5	2.9318	0.245064	0.219377	1.11709	0.263955	0.364228
SBNO2	19.9187	-0.856669	0.16882	-5.07444	3.88633e-07	2.51443e-06
FCGRT	37.5856	-0.203643	0.13046	-1.56096	0.118532	0.188135
MED28	4.39121	0.215451	0.179099	1.20297	0.228987	0.32404
FTH1P7	2.41225	-0.778732	0.326917	-2.38205	0.0172165	0.0364576
RP11-131L12.3	0.558716	1.20933	0.39628	3.05171	0.0022754	0.00617327
ZNF622	20.9162	0.738527	0.102739	7.18836	6.55736e-13	1.1821e-11
MYSM1	2.68758	-0.2407	0.260222	-0.92498	0.354977	0.460785
ANXA3	20.9202	-1.73971	0.236045	-7.37023	1.70339e-13	3.34541e-12
CTD-2010I16.1	0.998572	0.411779	0.355638	1.15786	0.246921	0.345151
HS3ST3A1	0.91151	0.00723987	0.48358	0.0149714	0.988055	0.991333
CEACAM19	2.16429	2.56412	0.251543	10.1936	2.11853e-24	2.40791e-22
SZRD1	24.9229	-0.247126	0.0963094	-2.56596	0.0102889	0.0232929
PHACTR3	2.58193	-0.863835	0.511775	-1.68792	0.0914266	0.15138
GPSM2	1.38577	-0.482315	0.386007	-1.2495	0.211484	0.30394
SLC20A1	19.4257	-1.8528	0.237456	-7.8027	6.05955e-15	1.51027e-13
GPR125	4.87146	-0.126822	0.188919	-0.671303	0.502027	0.605425
POLG	10.1575	-0.0350089	0.129387	-0.270576	0.786717	0.84444
IGF1R	5.27307	0.259098	0.189323	1.36855	0.171139	0.255421
RP11-159D12.8	1.14474	0.181596	0.3524	0.515313	0.606334	0.697176
F2RL2	6.1554	-1.26424	0.353051	-3.58089	0.000342426	0.00114662
SLA	4.70178	-2.24007	0.431164	-5.19539	2.0429e-07	1.39199e-06
RPL38	86.0319	1.08083	0.170691	6.33209	2.41861e-10	2.8797e-09
PTPN12	18.1552	-1.05896	0.145459	-7.28017	3.33402e-13	6.27861e-12
ZNF318	2.77824	0.118335	0.232323	0.509354	0.610504	0.700704
RHEB	17.9314	0.232229	0.107884	2.15259	0.0313512	0.0611905
RASD2	2.62967	1.40594	0.268423	5.23777	1.62529e-07	1.12465e-06
RPS4XP22	1.47231	0.597611	0.314833	1.89818	0.0576723	0.102838
PINK1-AS	1.02987	0.378248	0.354103	1.06819	0.285436	0.387545
PRRT2	1.08009	0.500035	0.335748	1.48931	0.136405	0.211433
ZNF350	1.88177	0.0271245	0.288273	0.0940931	0.925035	0.949201
TONSL	2.41178	-0.549021	0.314284	-1.74689	0.0806561	0.136479
ZNF664	18.867	0.85969	0.116657	7.36941	1.71384e-13	3.36181e-12
IL10RA	5.04876	-1.04266	0.321785	-3.24022	0.00119436	0.00348585
TYK2	12.4091	0.397254	0.114186	3.47902	0.000503248	0.00161011
ADCY10P1	0.619048	0.151013	0.470771	0.320779	0.748378	0.816273
FAHD2B	1.79476	1.09208	0.230065	4.74686	2.06599e-06	1.15124e-05
RP11-705C15.2	1.66576	-1.48872	0.475068	-3.1337	0.00172616	0.00482615
TIPIN	1.51182	0.263535	0.302023	0.872568	0.382899	0.489419
BDH1	2.34029	0.99782	0.206362	4.83528	1.32958e-06	7.7483e-06
PSMB5	53.7993	0.443583	0.0825731	5.372	7.78665e-08	5.75197e-07
BOLA3-AS1	0.943124	0.435027	0.365527	1.19014	0.233993	0.329996
LRIG1	11.3664	0.450047	0.177242	2.53917	0.0111115	0.0248809
KCTD1	2.31974	-0.539722	0.309404	-1.74439	0.0810905	0.137127
NR5A2	3.72464	0.43854	0.36974	1.18608	0.235592	0.331891
C14orf79	3.19605	1.18419	0.170232	6.95633	3.49255e-12	5.65369e-11
NOTCH2	8.53231	-1.58556	0.253616	-6.25182	4.05697e-10	4.62097e-09
IGHV3-21	30.4207	-3.00084	0.476578	-6.29665	3.04153e-10	3.54498e-09
RECQL	6.09861	-1.04981	0.24589	-4.26944	1.95966e-05	8.86409e-05
FN3KRP	12.2909	-0.00192429	0.124555	-0.0154493	0.987674	0.991137
TMOD1	4.12628	2.41486	0.358236	6.74097	1.57333e-11	2.29012e-10
ELAC2	8.39567	0.458617	0.123796	3.70463	0.000211703	0.000748456
FXYD6	7.44283	2.00692	0.241287	8.31757	8.97872e-17	2.93061e-15
MRPL10	15.1159	0.115669	0.103303	1.1197	0.26284	0.363002
NCAPH2	12.7945	0.327174	0.122763	2.66508	0.0076969	0.0181478
PAQR3	0.83772	-0.160118	0.446204	-0.358845	0.719711	0.792503
DPYSL3	35.4279	-0.831749	0.238509	-3.48728	0.000487953	0.00156681
APBA2	1.54721	-1.04936	0.438901	-2.39087	0.0168084	0.0356924
ANTXR2	11.99	-1.2844	0.219604	-5.8487	4.95443e-09	4.65415e-08
MINOS1	5.07414	0.258953	0.166422	1.556	0.119707	0.189744
SERPINI1	3.03996	2.27995	0.209088	10.9043	1.09987e-27	2.20332e-25
UBE2J1	17.2556	0.0852478	0.119707	0.712134	0.476382	0.581587
THOC1	2.63046	0.135098	0.237015	0.569999	0.568679	0.664841
DOCK9-AS2	1.50209	1.09785	0.256419	4.28148	1.85655e-05	8.44057e-05
KIAA1324	16.4891	3.54688	0.36634	9.68195	3.59803e-22	2.8831e-20
AF001548.5	2.75431	-0.519408	0.305035	-1.70278	0.0886089	0.147675
MZT2B	30.9506	1.11171	0.233625	4.75852	1.95015e-06	1.09545e-05
MCL1	119.769	-0.853029	0.125112	-6.81812	9.22369e-12	1.39583e-10
G2E3	1.62128	-0.200443	0.330456	-0.606564	0.54414	0.643239
ULK1	8.87876	1.10984	0.129415	8.57584	9.83638e-18	3.76811e-16
EXTL2	2.97237	-0.165095	0.243892	-0.676918	0.498458	0.60189
PBX1	3.77041	0.0289125	0.209028	0.138319	0.889989	0.924073
PNMA6A	0.986694	2.17878	0.399362	5.45565	4.87948e-08	3.75955e-07
RP11-162A12.4	1.08939	2.04402	0.251333	8.1327	4.19839e-16	1.2483e-14
RP11-66N11.8	1.2257	2.13019	0.244171	8.72418	2.68108e-18	1.13669e-16
EP400	2.94866	0.469798	0.204495	2.29736	0.0215984	0.0443536
ADAMTSL4	4.1362	-2.05248	0.406818	-5.04519	4.53075e-07	2.88822e-06
C19orf73	1.17557	1.80337	0.245813	7.33635	2.19492e-13	4.25257e-12
SORBS2	4.90741	1.01639	0.196686	5.16759	2.37126e-07	1.59337e-06
TRMT44	1.38734	0.0662544	0.333	0.198962	0.842292	0.886679
ZNF486	1.76585	-0.634666	0.385915	-1.64458	0.100057	0.163421
ZC3H8	1.41809	0.233105	0.313523	0.743502	0.457178	0.563031
DENND1A	2.70429	1.07835	0.185154	5.82409	5.7424e-09	5.33803e-08
GBP5	1.79353	-2.26046	0.58149	-3.88736	0.000101341	0.000386229
AC093162.5	4.01725	-1.50277	0.356898	-4.21064	2.5465e-05	0.000112611
RARRES1	26.4465	-1.48301	0.334841	-4.429	9.46713e-06	4.60037e-05
PRPH2	0.761615	-0.127497	0.466033	-0.273579	0.784409	0.842838
ENTPD6	18.3367	0.71418	0.137803	5.1826	2.1881e-07	1.48148e-06
CFB	6.01162	-1.82835	0.336483	-5.4337	5.51975e-08	4.21035e-07
C7orf73	11.2334	0.43956	0.107663	4.08272	4.45114e-05	0.000185043
ANAPC1	1.16548	-0.0924321	0.377447	-0.244887	0.806544	0.859591
RP4-681N20.5	0.613673	-1.61254	0.519793	-3.10227	0.0019204	0.00530902
CDO1	3.70842	2.37036	0.277159	8.55234	1.20618e-17	4.51642e-16
RP11-517I3.2	0.928065	-0.185854	0.430181	-0.432037	0.665715	0.747616
ASGR1	0.796171	1.00886	0.454888	2.21782	0.0265674	0.0531215
TNPO3	13.0083	-0.0901334	0.116773	-0.771865	0.440194	0.546102
PIGO	5.68699	0.310743	0.196653	1.58016	0.11407	0.182285
NDUFA3	18.15	0.972145	0.15354	6.33155	2.42709e-10	2.88764e-09
NR6A1	0.719312	-0.0547575	0.465977	-0.117511	0.906455	0.935827
MARVELD1	28.2677	-1.17958	0.177143	-6.65891	2.75859e-11	3.8712e-10
CPT2	5.89103	0.641536	0.14111	4.54635	5.45845e-06	2.78412e-05
PI4K2A	8.70863	-0.296228	0.14976	-1.97803	0.0479259	0.0877783
C14orf93	2.87613	0.967911	0.183289	5.28079	1.28631e-07	9.0561e-07
NREP	7.2671	-1.10164	0.233836	-4.71115	2.46318e-06	1.34911e-05
MAFK	12.68	-0.326074	0.180247	-1.80904	0.0704453	0.121812
PLCD4	0.714557	0.427655	0.414402	1.03198	0.302081	0.405049
STK35	5.92131	0.405134	0.14769	2.74314	0.00608545	0.0147879
KIF1B	3.23381	0.185488	0.211778	0.875857	0.381108	0.487558
SIPA1	12.65	-0.894411	0.199739	-4.47789	7.53842e-06	3.73449e-05
PTGR1	11.0324	-0.738727	0.204531	-3.6118	0.000304078	0.00103092
RPS24	185.95	0.146243	0.136911	1.06816	0.285448	0.387545
MFN2	19.2066	-0.0987215	0.105701	-0.93397	0.350319	0.455833
RBMS2	6.71409	-1.063	0.213317	-4.98319	6.25451e-07	3.86708e-06
LSAMP	2.54544	-0.688925	0.345177	-1.99586	0.0459492	0.0847263
RPL9	141.188	0.786817	0.149456	5.26453	1.40551e-07	9.82756e-07
GPR171	1.45427	-2.13391	0.601154	-3.5497	0.000385675	0.00127413
RXRB	12.5071	0.328443	0.104729	3.13613	0.00171191	0.00479047
ABHD5	4.02484	-0.716508	0.246408	-2.90782	0.00363963	0.00936347
CREG1	41.455	-0.263354	0.131907	-1.99651	0.0458782	0.0846178
GCNT2	1.03187	-0.614927	0.457511	-1.34407	0.178925	0.26521
POLR2I	16.6858	1.08956	0.140588	7.75	9.18919e-15	2.21786e-13
SNRNP35	3.91451	0.677147	0.169391	3.99754	6.40035e-05	0.000255982
LIMD2	5.96631	-1.42326	0.366488	-3.88352	0.000102954	0.000391726
DCAF7	16.52	0.279717	0.114159	2.45025	0.0142757	0.0309417
RP11-54A4.2	1.09796	-1.53097	0.511994	-2.99022	0.00278781	0.00739081
XX-FW83563B9.5	0.689196	0.119704	0.451623	0.265052	0.790969	0.847994
RHOC	72.9012	-1.05377	0.148603	-7.0912	1.32951e-12	2.29352e-11
CDON	1.20761	0.0317688	0.366072	0.0867829	0.930844	0.953452
CDS2	5.58203	1.20075	0.146197	8.21323	2.15322e-16	6.62512e-15
LRRC32	28.22	-1.27045	0.198874	-6.38819	1.6786e-10	2.04728e-09
DCP2	3.3415	-0.481874	0.250672	-1.92233	0.0545643	0.0981313
RP11-417E7.1	1.0115	-1.76931	0.572323	-3.09146	0.00199178	0.00548929
CALHM2	8.23674	-0.965661	0.197674	-4.88512	1.03366e-06	6.15587e-06
UQCRC1	46.2686	0.38737	0.10641	3.64036	0.000272254	0.000934893
CENPE	0.914059	-1.28014	0.512023	-2.50017	0.0124135	0.0273756
EIF2AK2	6.9546	-0.724098	0.188788	-3.83552	0.000125301	0.000467212
PRICKLE3	3.69486	-0.590679	0.247412	-2.38743	0.0169665	0.0359806
ENDOV	2.17613	0.700455	0.225165	3.11086	0.00186544	0.00517571
INTS4	3.45729	-0.332255	0.235639	-1.41001	0.158536	0.23971
FAM63A	9.50985	0.399312	0.124823	3.19903	0.00137891	0.00395391
XDH	4.39985	-1.82778	0.444822	-4.10901	3.97364e-05	0.000167231
FAM212A	2.18392	0.227009	0.260232	0.872332	0.383027	0.489544
ZDHHC20	17.3988	-0.820143	0.154396	-5.31194	1.08466e-07	7.76016e-07
ANKRD42	2.11067	-0.100645	0.282138	-0.356721	0.721301	0.793817
RP11-69E11.4	2.03539	0.168804	0.269675	0.625954	0.531345	0.63158
SLC43A2	4.44354	1.15499	0.171878	6.71981	1.81956e-11	2.62469e-10
RTEL1-TNFRSF6B	0.548189	0.0224947	0.504604	0.0445788	0.964443	0.975106
C9orf78	11.5831	0.285415	0.10923	2.61298	0.0089757	0.0207179
RP11-395A13.2	1.8296	0.484612	0.259799	1.86534	0.0621342	0.109605
BMP8A	1.51374	-1.04835	0.44017	-2.38169	0.0172334	0.0364838
SMARCD1	10.1107	0.359299	0.114709	3.13226	0.00173467	0.00484738
ABCC1	10.4633	-0.190369	0.144766	-1.31501	0.188505	0.276723
STAT1	34.8893	-1.38814	0.20319	-6.83176	8.38811e-12	1.28271e-10
IL18BP	3.76628	-1.09562	0.293286	-3.73568	0.000187205	0.000670724
PRX	1.5712	0.605194	0.274492	2.20478	0.0274698	0.0547143
ADCK4	7.02288	0.580655	0.135512	4.28488	1.82838e-05	8.33141e-05
ZC3H18	5.39196	-0.102537	0.177129	-0.578884	0.562668	0.66027
ZNF500	2.1959	0.301704	0.246976	1.22159	0.221861	0.31574
AC079907.1	0.647596	-0.752152	0.529155	-1.42142	0.155194	0.235547
TSC2	7.74707	0.387281	0.13037	2.97062	0.00297196	0.00781823
POMC	1.15859	3.15079	0.407074	7.74008	9.93543e-15	2.3765e-13
METTL22	1.32526	0.287868	0.320922	0.897003	0.369717	0.476063
STRIP1	4.19874	0.156901	0.186301	0.84219	0.399682	0.506308
ZNF598	8.91863	0.396207	0.136516	2.90227	0.00370464	0.00950082
HSPA1L	0.962936	0.377502	0.36418	1.03658	0.299931	0.40274
RILP	4.73831	-0.165775	0.203749	-0.813624	0.41586	0.522425
JMJD7-PLA2G4B	0.560084	-0.195253	0.515126	-0.379039	0.704659	0.77984
ZNF532	4.57986	-1.33126	0.281601	-4.72746	2.2735e-06	1.25551e-05
STRA6	4.55795	-2.43634	0.456557	-5.33633	9.48444e-08	6.87772e-07
CDH11	11.2511	-1.99111	0.320733	-6.208	5.36645e-10	5.98488e-09
RP11-670E13.6	2.05132	0.670295	0.361263	1.85542	0.0635362	0.111673
ATP2A3	29.3146	2.57384	0.232593	11.0658	1.8377e-28	3.8248e-26
RP11-337N6.3	0.747273	-0.140925	0.46436	-0.303483	0.761522	0.826149
ECE2	1.62142	1.43444	0.230927	6.21165	5.24326e-10	5.85565e-09
HCFC2	2.46983	0.641184	0.216887	2.95631	0.00311345	0.00814365
DGUOK-AS1	1.47191	-0.0919135	0.341364	-0.269254	0.787734	0.845109
ZNF700	3.77092	-0.433774	0.233495	-1.85774	0.0632053	0.11114
CMTM3	26.4237	-2.01352	0.229303	-8.78106	1.61945e-18	7.24953e-17
ZNF815P	0.757732	0.232291	0.421518	0.551083	0.581577	0.676171
ACAD8	3.09381	0.149915	0.217264	0.690012	0.490187	0.594456
AC074117.10	1.19592	-0.06721	0.368156	-0.182559	0.855144	0.896835
NKX3-2	1.1941	-2.17739	0.514248	-4.23412	2.29444e-05	0.00010234
KCNE3	13.5437	-0.737274	0.345129	-2.13623	0.0326608	0.0634297
ZNF528	1.51516	-0.516885	0.374631	-1.37972	0.167674	0.251229
NEK2	2.77105	-0.493347	0.304295	-1.62128	0.104958	0.170128
CTHRC1	71.8552	-2.42292	0.280585	-8.63526	5.85954e-18	2.33015e-16
PCBP1	89.2279	-0.443688	0.0863737	-5.13684	2.794e-07	1.85488e-06
TMEM260	2.90927	1.18267	0.185789	6.36565	1.94463e-10	2.35205e-09
TAF3	2.6233	-0.183878	0.25981	-0.70774	0.479107	0.583669
FOXD1	0.99237	-1.74894	0.592329	-2.95264	0.00315066	0.00823156
MANBA	5.66881	-0.418527	0.191022	-2.19099	0.0284523	0.0563283
RPL24P2	2.14125	0.822123	0.239977	3.42584	0.000612905	0.00191881
ALDH3A1	4.53417	-1.85396	0.556316	-3.33257	0.000860494	0.00259998
C9orf16	36.3723	-0.115618	0.195663	-0.590905	0.554584	0.653128
CRIP1	3.70134	0.0347436	0.276646	0.125589	0.900058	0.931237
RP11-252K23.2	0.613688	-0.659628	0.522947	-1.26137	0.207176	0.298687
LRRC41	9.39825	0.106484	0.127003	0.838435	0.401787	0.508492
CASP4	9.25373	-1.16648	0.187846	-6.20979	5.30566e-10	5.9212e-09
SYCE1L	1.52091	0.540324	0.314697	1.71696	0.0859858	0.14389
ERICH6-AS1	1.18318	0.438917	0.325881	1.34686	0.178025	0.264047
POLR1D	13.4319	0.425756	0.107035	3.97774	6.95723e-05	0.000275913
MTL5	0.576455	-0.405447	0.523211	-0.77492	0.438387	0.544535
RAN	39.7845	0.115145	0.105891	1.0874	0.276862	0.37809
PQLC3	15.2576	-1.22628	0.157664	-7.7778	7.37955e-15	1.81387e-13
HDGFP1	1.28928	-1.13818	0.571766	-1.99064	0.0465203	0.085605
PPT2	3.03254	0.693116	0.191326	3.62269	0.000291551	0.000993281
PHGDH	6.82884	0.975659	0.265608	3.67331	0.000239433	0.000833983
AC142472.6	0.896481	1.47463	0.296974	4.96553	6.85129e-07	4.20386e-06
CELSR3	1.4419	1.91283	0.249788	7.65783	1.89107e-14	4.29877e-13
FAM46B	1.54256	0.275151	0.360104	0.764088	0.444815	0.550896
RP13-582O9.5	2.57028	1.16632	0.196984	5.92091	3.20155e-09	3.11525e-08
DNM3OS	1.19895	-1.84296	0.509871	-3.61455	0.000300865	0.00102154
EFHC1	2.74101	1.02905	0.185844	5.53717	3.07395e-08	2.47181e-07
PTS	5.68009	0.292699	0.155756	1.87921	0.0602154	0.106784
ABCF2	12.0163	0.144906	0.115042	1.25959	0.207819	0.299479
SLC39A10	5.03897	-0.982785	0.240889	-4.07983	4.50694e-05	0.000186878
RPL37AP1	0.772421	1.04573	0.389174	2.68704	0.00720892	0.0171512
RAC2	26.0913	-1.6478	0.231269	-7.12503	1.04057e-12	1.82054e-11
RP11-384K6.6	1.02234	0.528587	0.340583	1.552	0.120661	0.190947
SRFBP1	3.04998	-0.525597	0.265801	-1.9774	0.0479959	0.0878664
CFL2	2.92023	-0.061683	0.273019	-0.225929	0.821257	0.870352
TNFAIP3	12.8308	-1.30532	0.252288	-5.17392	2.29239e-07	1.5449e-06
NRIP3	0.835211	-1.66043	0.514501	-3.22727	0.00124977	0.00362627
PLEKHM3	0.512872	-0.206262	0.525253	-0.39269	0.694549	0.771849
PBK	2.33195	-0.639453	0.343278	-1.86278	0.0624926	0.11014
ZFHX3	1.9539	-0.336891	0.31451	-1.07116	0.284097	0.38594
DACT1	6.127	-1.01724	0.261239	-3.8939	9.86445e-05	0.000376938
CIZ1	18.9665	0.353827	0.0865299	4.08907	4.33108e-05	0.000180614
ECE1	36.6889	0.0944565	0.140541	0.67209	0.501527	0.605049
PGM3	5.17844	0.204145	0.168506	1.2115	0.225705	0.320186
NSMCE1	13.4732	0.186818	0.125193	1.49224	0.135637	0.210463
EYA2	3.62697	-1.13651	0.425961	-2.66811	0.00762804	0.0180119
SLC30A7	5.11683	-0.513213	0.205129	-2.5019	0.012353	0.0272646
SLC36A1	3.82068	-1.55513	0.331468	-4.69165	2.71015e-06	1.4723e-05
PRPF19	40.9404	0.170002	0.0785044	2.16551	0.0303487	0.0595383
IFNWP19	1.68129	-2.51947	0.631536	-3.98943	6.62322e-05	0.000263777
RP11-204C16.4	0.81007	-1.2808	0.514878	-2.48757	0.0128618	0.0282682
FMO5	4.22993	-0.228466	0.351281	-0.65038	0.515447	0.617973
BTN2A3P	0.916153	-1.8072	0.511069	-3.53612	0.000406048	0.00133231
MARVELD3	3.63375	0.415274	0.194157	2.13886	0.0324471	0.0630758
RP3-327A19.7	0.649811	0.482012	0.428431	1.12506	0.260562	0.360446
C2orf76	3.13617	0.121194	0.21929	0.552667	0.580492	0.675155
FOXL1	8.24602	-2.39513	0.414506	-5.77829	7.54643e-09	6.85985e-08
CTD-2514C3.1	0.992931	0.167921	0.383542	0.437817	0.661519	0.74425
ECM1	34.9757	-2.17449	0.332916	-6.53165	6.5049e-11	8.58711e-10
TUBA1C	17.6706	-0.467542	0.173292	-2.698	0.00697571	0.016673
SCYL2	6.45003	-0.132713	0.164848	-0.805062	0.420784	0.527411
OARD1	4.07445	0.693324	0.165298	4.19438	2.73615e-05	0.000120103
CD96	1.37498	-2.05689	0.55895	-3.67991	0.000233316	0.000815157
LY86	7.74398	-1.81213	0.344517	-5.2599	1.44132e-07	1.00604e-06
CHRNA5	1.28783	0.723169	0.314754	2.29757	0.0215862	0.04434
LARP4B	6.02045	-0.117461	0.16869	-0.696313	0.486233	0.590958
SPNS1	0.740617	-0.265891	0.477925	-0.556345	0.577975	0.672863
HLA-DRB6	27.4004	-1.72428	0.283013	-6.09259	1.111e-09	1.16447e-08
BPGM	8.91234	-0.0669401	0.147775	-0.452987	0.650558	0.734214
GPR89B	0.66631	0.458311	0.425599	1.07686	0.281543	0.383055
NRN1	3.2211	2.29839	0.319702	7.18918	6.51805e-13	1.17766e-11
TSSK6	0.989773	0.901124	0.317854	2.83502	0.00458224	0.0115138
SLC14A1	1.44504	0.188096	0.641955	0.293004	0.769519	0.831803
RXRA	7.74751	0.724599	0.144598	5.01111	5.41166e-07	3.40437e-06
RNU7-45P	0.752739	-1.72839	0.518294	-3.33476	0.000853734	0.00258394
AKR1C1	2.70838	-1.65215	0.478189	-3.45502	0.000550261	0.00174278
MMP11	117.813	-3.52025	0.385163	-9.13964	6.26603e-20	3.42728e-18
RP11-356B19.11	0.561607	-1.099	0.523418	-2.09966	0.0357588	0.0685244
LSM14A	23.4397	-0.0726556	0.0890321	-0.816061	0.414465	0.520876
NFASC	1.70465	2.37373	0.297997	7.96562	1.64402e-15	4.46202e-14
APEX2	10.7307	-0.199386	0.130192	-1.53147	0.125653	0.197559
TMEM214	25.1158	0.18616	0.0911494	2.04236	0.0411159	0.0772658
HGH1	9.13831	0.00756714	0.138967	0.0544526	0.956575	0.970872
POMT1	4.9317	1.2321	0.135419	9.0984	9.16693e-20	4.91335e-18
RP5-1148A21.3	1.27831	0.772058	0.296236	2.60623	0.00915462	0.0210521
NPNT	16.2845	1.0471	0.254179	4.11956	3.79594e-05	0.000160427
TMEM164	9.18035	0.657285	0.123632	5.31646	1.05805e-07	7.59351e-07
TP53INP1	7.99803	0.485608	0.190597	2.54782	0.0108397	0.0243575
BMP7	1.82443	0.59503	0.420859	1.41385	0.157406	0.238257
RP3-325F22.5	0.706646	1.46316	0.349441	4.18716	2.82465e-05	0.000123615
ACAP1	2.46443	-0.852792	0.420739	-2.02689	0.0426734	0.0795595
ATP1B3	38.5006	-1.05008	0.147948	-7.09761	1.26935e-12	2.19683e-11
RBM4	2.52128	-0.222656	0.267364	-0.832782	0.404968	0.511387
RP11-432J22.2	1.73236	0.994499	0.235332	4.22593	2.37956e-05	0.000105812
ZC3H4	6.62168	0.172052	0.148516	1.15848	0.246669	0.344858
MOB1A	19.9241	-1.08547	0.125958	-8.61775	6.82814e-18	2.6755e-16
ABCC8	16.2515	3.51491	0.535218	6.56725	5.12521e-11	6.85043e-10
P3H3	11.6747	0.69026	0.195205	3.53608	0.00040611	0.00133231
ZFP28	0.793302	0.599986	0.380035	1.57877	0.11439	0.182645
RPS4X	397.348	0.634562	0.131877	4.81178	1.49589e-06	8.62342e-06
TRAPPC1	57.1093	0.467934	0.111095	4.21204	2.53079e-05	0.000112071
FBLN7	0.95272	0.872375	0.331328	2.63297	0.00846419	0.0197104
EPB41L4B	5.06952	1.61145	0.202772	7.9471	1.90934e-15	5.15137e-14
TNRC6B	1.90663	0.214855	0.271826	0.790413	0.429286	0.53601
IGLV2-14	123.096	-3.14657	0.476273	-6.60665	3.93111e-11	5.38461e-10
SP6	1.61304	-2.11087	0.533456	-3.95696	7.59081e-05	0.000297943
RP6-159A1.4	1.12634	-1.01315	0.561607	-1.80401	0.0712294	0.122929
COPG2	8.38968	0.284996	0.131388	2.16911	0.0300743	0.0591086
VIPR1	1.94248	1.71946	0.28615	6.00896	1.86721e-09	1.89272e-08
SPTSSA	18.7177	-0.0577031	0.132878	-0.434255	0.664103	0.746557
AGO4	3.67346	-0.18095	0.219511	-0.824333	0.40975	0.516125
SAAL1	3.19567	0.0845346	0.218746	0.38645	0.699163	0.775686
SETD7	6.23793	-0.426827	0.185122	-2.30565	0.02113	0.0434866
FPR3	7.96044	-1.66729	0.360854	-4.62039	3.83014e-06	2.0218e-05
BCS1L	6.1485	0.0947583	0.15811	0.599319	0.54896	0.648016
AC009506.1	1.66232	0.634998	0.261405	2.42918	0.0151332	0.0325623
SLBP	21.2613	-0.136186	0.143535	-0.948795	0.342725	0.447966
WDR77	7.44512	-0.0766104	0.150883	-0.507747	0.611631	0.701747
LRRC75A	1.7	1.5614	0.215754	7.23695	4.58896e-13	8.45318e-12
RN7SL138P	0.714824	-0.51354	0.511711	-1.00358	0.315583	0.419226
RPA3	5.67088	0.347228	0.156714	2.21568	0.0267136	0.0533607
FKTN	2.40093	0.392572	0.231165	1.69823	0.0894647	0.148715
KCTD18	3.35377	0.15119	0.208989	0.723436	0.469412	0.57483
CARHSP1	14.4233	0.102174	0.118704	0.860747	0.389377	0.495881
CA4	1.64501	1.99885	0.550806	3.62896	0.00028457	0.000972808
MEIS3	3.71259	1.05737	0.22313	4.7388	2.14984e-06	1.19422e-05
CIRBP-AS1	1.18401	0.855078	0.297758	2.87172	0.00408246	0.0103653
GTPBP2	12.691	-0.510465	0.135348	-3.7715	0.000162267	0.000589146
XXYLT1	3.45838	-0.704602	0.264604	-2.66285	0.0077481	0.0182551
CCNT2-AS1	0.873484	0.497905	0.375285	1.32674	0.184595	0.272004
FREM2	0.666013	-0.970253	0.530948	-1.8274	0.06764	0.117852
STRN4	12.4279	-0.0421158	0.118189	-0.356344	0.721583	0.794019
TMPRSS3	9.98786	-1.37494	0.306451	-4.48666	7.23491e-06	3.5986e-05
KLF16	11.8863	0.352313	0.154277	2.28364	0.0223926	0.0458029
ARSE	10.6669	1.26674	0.26377	4.80244	1.56743e-06	8.98411e-06
RNASEH2B	2.69095	0.26231	0.227204	1.15451	0.24829	0.346822
TSPAN3	51.8828	-0.24144	0.164653	-1.46636	0.142551	0.219518
ADNP2	3.5846	0.299422	0.194931	1.53604	0.124529	0.196099
NLRP1	5.17421	2.00625	0.21857	9.17898	4.35183e-20	2.42161e-18
SLC9A7	3.44094	0.500761	0.20012	2.50231	0.0123387	0.0272406
CEP41	1.13268	1.1695	0.277337	4.21689	2.47698e-05	0.00010987
PARP16	3.34597	-0.0949815	0.224505	-0.42307	0.672244	0.752489
ZNF662	1.53304	-0.334162	0.357095	-0.935779	0.349387	0.45493
ZCCHC8	2.70458	0.159007	0.23144	0.687034	0.492061	0.596097
PAWR	4.38003	-0.301039	0.208639	-1.44287	0.149056	0.227875
SLC37A3	3.98389	0.127114	0.193874	0.655653	0.512047	0.614719
CRTAP	24.9431	-0.537907	0.134038	-4.0131	5.99268e-05	0.000241243
SIRT4	1.00416	0.826605	0.324021	2.55109	0.0107387	0.0241509
CH17-340M24.3	6.25343	0.92099	0.15489	5.94608	2.74633e-09	2.69851e-08
LRP1	31.2388	-1.36427	0.199141	-6.85078	7.34501e-12	1.13621e-10
THUMPD1	9.40533	-0.0658944	0.133858	-0.49227	0.622528	0.710741
DAPL1	0.870049	0.0167066	0.459216	0.0363807	0.970979	0.979536
SUSD1	4.86907	-0.156918	0.190659	-0.823029	0.410492	0.516774
DDR2	5.778	-1.84807	0.356138	-5.1892	2.11204e-07	1.43483e-06
CCDC42B	1.01032	-0.239398	0.506673	-0.47249	0.636577	0.722008
FUT8	6.95957	-0.525809	0.185488	-2.83473	0.00458647	0.0115208
SLC25A5	160.898	0.4694	0.122013	3.84712	0.000119515	0.000448348
KLK7	26.6949	-4.01029	0.580927	-6.90326	5.08208e-12	7.97702e-11
PHF3	6.98902	-0.216269	0.162906	-1.32757	0.184321	0.271725
SNORD46	1.25884	-0.931605	0.457004	-2.0385	0.0414995	0.0778133
ADAM8	17.6727	-2.1659	0.293294	-7.38476	1.52729e-13	3.02551e-12
CYS1	8.63823	0.3685	0.322461	1.14277	0.253133	0.352512
OSGEP	6.18301	0.261754	0.150744	1.73641	0.0824905	0.139069
KLHL9	6.32601	0.312837	0.150999	2.07178	0.0382863	0.0727331
ENO1	247.824	-0.745985	0.162609	-4.58759	4.48392e-06	2.33689e-05
CCDC18	0.625102	-1.27309	0.519462	-2.45079	0.0142541	0.0309019
DGKQ	8.27767	0.0747353	0.233758	0.319712	0.749186	0.816961
KIAA1715	3.90624	-0.155159	0.211168	-0.734767	0.462481	0.567948
HMGCS2	11.7556	0.142713	0.63532	0.224631	0.822266	0.871133
KMT2E	8.93937	-0.192925	0.146247	-1.31917	0.187112	0.275056
ASAP3	5.02473	-0.512524	0.213823	-2.39695	0.016532	0.0351707
C6orf141	4.23845	-1.84897	0.405919	-4.55503	5.23777e-06	2.67985e-05
PDK1	1.13898	-1.08107	0.485761	-2.22552	0.0260465	0.0522103
CCT6P1	2.9687	0.365278	0.210498	1.7353	0.0826878	0.139285
ATP8B2	6.35213	0.174303	0.212733	0.819351	0.412586	0.519044
KLF4	18.1977	-0.0722594	0.238469	-0.303014	0.761879	0.82626
RP11-49I11.4	0.968195	-0.979662	0.503797	-1.94456	0.0518282	0.094023
RNU6-1053P	0.704799	-0.0449391	0.467303	-0.0961668	0.923388	0.947996
MOCOS	1.80571	-0.672946	0.36336	-1.85201	0.0640249	0.112371
AC005255.3	1.70831	0.112517	0.295623	0.380609	0.703494	0.778873
CHMP1A	40.5682	-0.243456	0.107791	-2.25859	0.0239088	0.0484893
HTR1D	2.30331	-1.69774	0.494249	-3.435	0.00059256	0.00186167
LTK	1.31979	-1.315	0.628385	-2.09267	0.0363786	0.069546
RP11-92K15.3	1.13994	1.55637	0.271443	5.73367	9.82789e-09	8.72103e-08
GANAB	72.8315	-0.0434949	0.0902338	-0.482025	0.629788	0.716883
PPP1R12A	4.72876	-0.227471	0.198214	-1.1476	0.251134	0.350245
RP11-34P13.16	3.92967	-0.0663985	0.382235	-0.173711	0.862092	0.902586
MORC2	7.68828	-0.00985771	0.145917	-0.0675569	0.946138	0.963636
CLMP	5.58013	-2.30015	0.434008	-5.2998	1.1593e-07	8.22806e-07
TREM1	2.46615	-2.5368	0.53689	-4.72498	2.30138e-06	1.26966e-05
ARNTL	1.85656	-0.147444	0.30439	-0.484393	0.628107	0.715375
DGKE	1.21917	1.18601	0.266814	4.44507	8.78638e-06	4.29563e-05
SRRM2	42.8377	-0.24258	0.122469	-1.98074	0.047621	0.0873697
SENP1	2.86481	0.107344	0.228425	0.469933	0.638403	0.723656
RAD18	1.64033	-0.221994	0.330408	-0.671878	0.501661	0.605166
LGALS8	6.07368	-0.510987	0.188398	-2.71227	0.00668237	0.0160605
IFITM1	104.724	-1.53508	0.255211	-6.01494	1.7995e-09	1.82871e-08
GLT8D2	7.23974	-1.52151	0.304514	-4.99652	5.83737e-07	3.64007e-06
IRF2BPL	11.1243	0.847328	0.127134	6.66484	2.64948e-11	3.73116e-10
TMEM182	1.13339	-0.155152	0.388372	-0.399494	0.689529	0.767699
PC	3.3758	-0.715656	0.270025	-2.65033	0.00804131	0.0188489
WAC-AS1	8.5568	0.13393	0.132616	1.00991	0.31254	0.41608
MRFAP1L1	27.9746	0.403722	0.0811558	4.97465	6.53642e-07	4.0274e-06
DCAF13	3.87234	0.00968881	0.203018	0.0477239	0.961936	0.97397
SDAD1P1	0.651155	0.741463	0.405137	1.83016	0.0672266	0.117182
FKBP10	35.4861	-1.11296	0.205848	-5.40671	6.41929e-08	4.83211e-07
TMEM194A	2.88009	-0.215722	0.251886	-0.856426	0.391762	0.498008
CAMKK1	1.85285	1.13806	0.223161	5.09972	3.40156e-07	2.22686e-06
BTF3L4	6.2508	0.0632011	0.157776	0.400576	0.688733	0.767141
NAALADL2	1.13412	-1.76663	0.508495	-3.47423	0.000512319	0.00163498
SMAP1	3.28473	0.140726	0.21285	0.661152	0.508515	0.611362
SLC22A15	1.62996	0.524121	0.303591	1.72641	0.0842741	0.14152
PROC	2.24435	1.22332	0.296512	4.1257	3.6961e-05	0.000156372
RRP9	15.7516	0.0866637	0.141415	0.612834	0.539986	0.639271
CBX1	17.0073	0.331459	0.100436	3.3002	0.000966166	0.00288769
PLOD3	22.6802	0.481551	0.136711	3.52241	0.000427646	0.0013927
GALM	11.3956	-0.660575	0.18465	-3.57744	0.000346979	0.00115993
ILF3	20.7673	0.131097	0.0856475	1.53066	0.125853	0.197846
PLAGL2	4.33048	0.658687	0.161413	4.08076	4.4889e-05	0.000186322
CAMKK2	7.88282	-0.684873	0.17458	-3.92296	8.74663e-05	0.000338256
INPP4A	2.2068	-0.123953	0.277745	-0.446283	0.655393	0.738682
MT1L	10.3463	0.0550005	0.317904	0.17301	0.862644	0.902928
SMAD6	1.85535	-0.727856	0.362137	-2.00989	0.0444427	0.0822731
ASIC1	0.757256	1.34846	0.339988	3.96621	7.30253e-05	0.000287614
CCDC51	5.17023	0.0348157	0.175817	0.198023	0.843027	0.88738
RRAGD	3.89845	0.0986832	0.217713	0.453272	0.650353	0.734035
FAM73B	4.46902	0.369657	0.17204	2.14867	0.0316606	0.0617341
FABP5	6.75825	0.0861601	0.193721	0.444763	0.656491	0.739712
S100A6	2523.14	-0.499592	0.264963	-1.88552	0.0593595	0.10543
AC004967.7	5.693	0.422116	0.18706	2.25658	0.0240342	0.0487005
TNNI1	0.840441	-0.795437	0.506661	-1.56996	0.116424	0.185414
LIPE	1.80625	0.453197	0.317862	1.42577	0.153936	0.23397
RAB19	0.948742	0.667533	0.343248	1.94476	0.0518041	0.0939899
TWF1	14.5798	0.0107053	0.1338	0.0800092	0.93623	0.956803
C8orf88	1.7103	0.339184	0.347136	0.977092	0.328524	0.433648
PCGF5	7.26166	0.010299	0.15091	0.0682462	0.94559	0.963261
ATP10A	2.39571	-1.60737	0.418833	-3.83773	0.000124178	0.000463672
TMPRSS4	25.8437	-2.04452	0.319931	-6.3905	1.65349e-10	2.0242e-09
CTD-2521M24.9	2.65636	-1.9057	0.432817	-4.40301	1.06757e-05	5.12704e-05
IDNK	3.03459	0.712449	0.193529	3.68135	0.000232005	0.000811285
COL8A2	10.7285	-2.51105	0.368537	-6.81357	9.52045e-12	1.43667e-10
PTPRM	6.25874	0.333348	0.16587	2.0097	0.0444632	0.0822949
AC068580.5	2.19722	-1.75124	0.50036	-3.49997	0.000465314	0.00150233
EMD	26.8719	0.336087	0.104644	3.21173	0.0013194	0.00380506
MRPS16	21.2941	0.24702	0.0973313	2.53793	0.0111511	0.0249591
OR7E47P	0.837931	1.50106	0.32461	4.6242	3.76046e-06	1.98763e-05
RP11-785H5.1	4.7988	0.620838	0.15618	3.97513	7.03394e-05	0.000278475
S100A3	3.11333	-1.64032	0.415471	-3.94809	7.87761e-05	0.00030837
KATNA1	5.7804	-0.0611149	0.169471	-0.360621	0.718383	0.791476
PPFIBP2	3.16997	0.14833	0.219621	0.675392	0.499427	0.602924
F11R	36.6264	-0.636223	0.181934	-3.497	0.000470515	0.00151873
TJP2	15.7813	-0.45052	0.166111	-2.71217	0.00668451	0.0160633
ABCG2	0.976248	0.788678	0.359119	2.19615	0.0280813	0.055697
NPR3	3.07882	-1.7616	0.482819	-3.64857	0.000263707	0.000909245
SLC7A1	9.51755	0.564023	0.148148	3.80717	0.000140568	0.000517633
DLGAP5	2.6317	-1.10949	0.360918	-3.07408	0.00211154	0.00578453
NUP210	6.61313	0.422889	0.186824	2.26357	0.0236006	0.0479431
TYSND1	5.35116	0.458765	0.15882	2.88858	0.00386983	0.00988491
MOB3A	13.616	-0.38448	0.151782	-2.53311	0.0113056	0.0252204
MTX3	2.54844	-0.0133099	0.250818	-0.0530657	0.95768	0.971686
SHROOM2	1.92281	0.712216	0.242609	2.93565	0.00332846	0.00863698
RP4-584D14.5	0.819451	1.0206	0.336033	3.03719	0.00238793	0.00644911
IFITM2	102.08	-0.912919	0.193018	-4.72972	2.2483e-06	1.24289e-05
TRIQK	5.32483	0.438306	0.156164	2.80671	0.0050051	0.0124148
PSTPIP1	1.65058	-1.19638	0.451218	-2.65144	0.00801493	0.0187953
SIRT1	4.89728	-0.278835	0.196397	-1.41975	0.155681	0.236129
FUT4	4.62995	-0.733332	0.237834	-3.08337	0.00204668	0.00562415
RCC1	9.57696	-0.596886	0.178612	-3.3418	0.000832364	0.00252641
AC020571.3	0.712364	-0.514301	0.510832	-1.00679	0.314035	0.417671
RNF125	1.32127	0.0299324	0.343742	0.0870781	0.930609	0.953272
ZKSCAN3	1.04021	0.0695935	0.380088	0.183098	0.854721	0.896567
PLEKHO2	13.5865	-0.980936	0.190745	-5.14264	2.70899e-07	1.80292e-06
ATP6V0D1	13.997	0.382632	0.0997369	3.83641	0.000124845	0.000465618
PON3	1.44694	0.824295	0.325399	2.53318	0.0113033	0.0252188
C9orf152	8.66934	0.510353	0.35095	1.45421	0.145889	0.223798
ODF2L	2.23169	-0.10606	0.274086	-0.386961	0.698785	0.775453
LANCL2	3.27555	1.02765	0.16973	6.0546	1.4077e-09	1.45079e-08
2021-09-06	7.14516	-0.771098	0.247739	-3.11255	0.0018548	0.00514808
LPIN2	12.702	0.245133	0.195763	1.25219	0.2105	0.302798
LPAR2	9.52187	-0.156761	0.216688	-0.723438	0.469411	0.57483
PTPN18	18.8101	-0.0704104	0.120112	-0.586204	0.557739	0.655975
TEFM	1.524	0.306116	0.296476	1.03252	0.30183	0.404748
PPFIA3	2.13691	2.45846	0.20033	12.272	1.27987e-34	6.83705e-32
ESYT1	23.4889	0.525197	0.111447	4.71255	2.44642e-06	1.34176e-05
TFEC	0.688296	-1.38288	0.527953	-2.61932	0.0088106	0.020375
PIK3R3	2.99631	0.281506	0.215784	1.30458	0.192037	0.28093
RP11-225B17.2	5.60325	0.487219	0.152775	3.18913	0.00142704	0.00407369
IGKV3-20	215.65	-2.90801	0.467254	-6.22361	4.85844e-10	5.4563e-09
TCF7L1	2.76274	-0.313156	0.273456	-1.14518	0.252135	0.351428
FHIT	1.66035	-0.213928	0.340047	-0.629112	0.529276	0.629848
VCAM1	10.9333	-1.75602	0.322261	-5.44907	5.06331e-08	3.88996e-07
RAB3GAP2	4.25854	-0.166405	0.203321	-0.818437	0.413107	0.519619
MICALCL	0.632741	-0.908678	0.522524	-1.73902	0.0820317	0.138456
SVIL-AS1	2.92811	0.185756	0.221977	0.836825	0.402691	0.509314
C10orf128	2.58651	-1.12618	0.361179	-3.11808	0.00182035	0.00506212
TCTA	14.5187	0.804586	0.112457	7.1546	8.39146e-13	1.48598e-11
CTSC	16.7968	-1.58821	0.20442	-7.76932	7.89077e-15	1.93656e-13
GP2	494.072	3.96014	0.914848	4.32874	1.49968e-05	6.96633e-05
MIR3176	1.61646	-0.0534425	0.386913	-0.138125	0.890141	0.924165
MTIF2	8.72259	0.0270425	0.135453	0.199645	0.841759	0.886394
ATMIN	8.2019	-0.0907706	0.143737	-0.631504	0.527711	0.628453
RP11-258C19.4	1.46041	0.463105	0.300214	1.54258	0.122933	0.1941
ENTHD2	2.89013	0.328887	0.21626	1.5208	0.12831	0.201026
KRBA1	1.78282	0.897575	0.239489	3.74788	0.000178334	0.00064181
SMOC1	7.02695	3.69805	0.435886	8.484	2.17586e-17	7.87141e-16
MBTPS1	13.6319	-0.0531994	0.110838	-0.479975	0.631245	0.718184
DDT	11.1139	0.867528	0.155114	5.59286	2.23364e-08	1.84612e-07
SMG6	2.05101	0.449308	0.246446	1.82315	0.0682805	0.118774
CUL1	17.9902	0.279042	0.089819	3.10672	0.00189178	0.00523892
TRNT1	2.70531	-0.429761	0.274585	-1.56513	0.117552	0.186912
SPCS1	16.5189	0.520328	0.089968	5.78348	7.31724e-09	6.67422e-08
NKTR	4.14251	-0.287693	0.216403	-1.32943	0.183705	0.270968
SIRT2	8.71212	0.286448	0.129591	2.2104	0.0270774	0.0539931
TOR1A	11.4219	0.276567	0.110523	2.50234	0.0123374	0.0272406
RP11-20I20.4	6.33718	-0.46988	0.286966	-1.63741	0.101546	0.165417
ITIH5	4.26717	-0.563099	0.32221	-1.74761	0.0805309	0.136325
KIN	1.83328	-0.306144	0.32147	-0.952327	0.340931	0.44634
VDR	9.23567	-1.59948	0.225015	-7.10831	1.17472e-12	2.04855e-11
LPHN2	5.06259	-0.497722	0.235484	-2.11361	0.0345484	0.0664993
PCDHB14	2.37996	-0.00457528	0.262704	-0.0174161	0.986105	0.990058
SMIM4	4.4702	0.826205	0.165404	4.99506	5.88161e-07	3.66196e-06
GORASP2	21.9505	0.0195651	0.0894118	0.21882	0.82679	0.875059
PHC2	39.7484	-0.243671	0.105755	-2.3041	0.0212171	0.0436433
RELB	13.4651	-0.450265	0.203045	-2.21757	0.0265843	0.0531488
RNA5SP111	2.81576	-0.133168	0.461534	-0.288533	0.772939	0.833813
RACGAP1	4.49807	-0.418421	0.223168	-1.87492	0.0608039	0.107673
NAT14	9.98606	1.93435	0.188569	10.258	1.0891e-24	1.34261e-22
F2RL3	5.69121	-0.210679	0.264575	-0.796293	0.425862	0.532485
RPS7P11	1.16114	0.544558	0.325261	1.67422	0.0940881	0.155193
ATG2B	2.65764	0.679893	0.205023	3.31617	0.000912587	0.00274017
GPCPD1	6.12477	-0.501622	0.193014	-2.5989	0.00935239	0.0214331
ITIH2	1.64213	-0.716404	0.477716	-1.49964	0.133706	0.207997
RP11-166P13.3	2.63801	1.67243	0.184048	9.08694	1.0187e-19	5.42381e-18
COTL1	33.66	-1.39027	0.158947	-8.74678	2.19519e-18	9.53393e-17
PRRX2	7.34099	-1.11046	0.347712	-3.19363	0.00140494	0.00401973
LRCH2	0.880503	0.690872	0.355711	1.94223	0.0521098	0.0943841
OPA3	3.13026	0.480876	0.198051	2.42804	0.0151807	0.0326472
ENTPD3	3.78106	0.630027	0.269186	2.34049	0.0192583	0.0401343
MIDN	33.3151	-0.179775	0.165115	-1.08879	0.276247	0.377525
TTK	1.12604	-0.919142	0.474336	-1.93774	0.0526544	0.0951663
RPL14	60.81	0.598233	0.139413	4.29108	1.77805e-05	8.12289e-05
APOBEC2	4.92536	-0.183926	0.505048	-0.364176	0.715726	0.789389
AC046143.3	0.997284	-0.576971	0.457148	-1.26211	0.206909	0.298436
LRPAP1	17.5366	1.33906	0.112194	11.9352	7.75377e-33	3.27005e-30
CHMP6	10.3979	0.402926	0.118259	3.40715	0.00065645	0.00204237
PTPDC1	1.66446	0.160077	0.295228	0.542215	0.58767	0.680561
ZNF616	1.79407	0.263767	0.276469	0.954057	0.340055	0.445384
ZKSCAN8	3.57768	0.0216387	0.210523	0.102786	0.918133	0.943931
IGLV3-1	39.7547	-1.93056	0.495012	-3.90002	9.61848e-05	0.000368579
PKI55	2.2136	1.28434	0.19976	6.4294	1.28106e-10	1.59645e-09
PDZD4	2.83998	3.05016	0.242072	12.6002	2.10542e-36	1.60674e-33
ACVR2B	0.675661	0.657641	0.402527	1.63378	0.102305	0.1664
CCND2-AS1	0.628176	1.67182	0.34948	4.78374	1.72067e-06	9.77157e-06
RP11-4C20.4	0.695463	-1.22624	0.542472	-2.26047	0.0237921	0.0482709
RP11-367H1.1	0.635408	-1.09115	0.525389	-2.07685	0.0378159	0.0719633
BCL2L2	14.2115	0.74952	0.102835	7.28859	3.13217e-13	5.93336e-12
PTX3	4.4555	-0.587617	0.566235	-1.03776	0.299381	0.402169
TRABD2A	0.975084	-0.855235	0.511936	-1.67059	0.0948027	0.156227
UBE2D4	3.69794	0.652763	0.175685	3.71553	0.000202775	0.000719274
CD200	6.56914	1.47171	0.256918	5.72832	1.01432e-08	8.97593e-08
RNU6ATAC18P	1.34801	-1.85858	0.538691	-3.45017	0.000560224	0.00177154
IGLV3-21	68.6251	-2.09978	0.513906	-4.08593	4.38999e-05	0.000182785
TTC1	21.791	-0.0551007	0.0894863	-0.615745	0.538063	0.637508
MMP15	21.4256	-0.0878568	0.177347	-0.495396	0.620321	0.709077
QKI	4.31901	-1.18511	0.278478	-4.25566	2.08437e-05	9.3779e-05
KIF21B	1.37744	-0.283266	0.369622	-0.766366	0.443459	0.549387
RP11-423H2.3	1.39988	3.45121	0.39923	8.64467	5.39621e-18	2.16199e-16
CISH	3.39834	0.752957	0.194005	3.88112	0.000103978	0.000395338
UBE2Q2P2	0.623046	-0.0166481	0.48398	-0.0343984	0.972559	0.980637
MID1IP1-AS1	1.21865	0.276837	0.338428	0.818008	0.413353	0.519886
UBE4A	5.18241	-0.308269	0.193603	-1.59227	0.111324	0.178569
IGHV2-5	7.04724	-1.90477	0.605696	-3.14476	0.00166224	0.00466777
PTPN14	2.46489	-1.65642	0.41756	-3.96691	7.28112e-05	0.000286912
VASP	63.7217	-0.995038	0.17509	-5.68301	1.32343e-08	1.13845e-07
CTBP1-AS2	2.33303	0.394462	0.238225	1.65584	0.0977549	0.160301
PRKX	3.58435	-0.863066	0.273369	-3.15715	0.00159319	0.0045007
BSCL2	2.25685	0.973641	0.208988	4.65884	3.17996e-06	1.69987e-05
AMBRA1	5.63182	-0.240859	0.180001	-1.3381	0.180864	0.267689
TRIM46	1.38138	2.19737	0.293105	7.49686	6.53669e-14	1.37476e-12
TLR6	0.901591	-1.43165	0.514025	-2.78517	0.00534995	0.0131763
PRCC	16.1073	-0.0165117	0.10517	-0.157	0.875245	0.912957
NONOP2	0.755827	-1.53843	0.514916	-2.98774	0.00281052	0.00744117
EXOC2	5.56765	0.116808	0.164453	0.710285	0.477527	0.582542
CADPS2	6.06477	0.305826	0.164898	1.85464	0.0636469	0.111843
CCDC124	31.1132	0.501222	0.146052	3.4318	0.0005996	0.00188047
RP11-1149O23.2	3.05281	-1.57886	0.369885	-4.26851	1.96785e-05	8.89612e-05
MYEOV	15.3504	-1.55661	0.391188	-3.97918	6.91528e-05	0.000274521
BX322557.10	1.24877	-0.207506	0.377553	-0.549608	0.582588	0.676807
RP11-278C7.1	1.33113	0.246498	0.321088	0.767696	0.442668	0.548652
RAB11FIP1	9.69349	-0.458462	0.246342	-1.86108	0.0627326	0.110478
TAF1A-AS1	0.857279	0.362875	0.38599	0.940117	0.347158	0.452542
IGFBP2	35.9064	2.30627	0.293404	7.86039	3.82951e-15	9.85101e-14
CTDSPL	14.5944	-0.25836	0.145957	-1.77011	0.0767085	0.130877
MEAF6	16.399	0.471826	0.0969081	4.86879	1.12283e-06	6.62777e-06
DNAJB5	2.8597	0.0517405	0.287365	0.180051	0.857112	0.898348
PCBP1-AS1	0.679807	0.146008	0.451695	0.323243	0.746511	0.814847
SNRPN	16.8575	1.01827	0.203714	4.99852	5.77715e-07	3.60954e-06
AC005052.1	0.566959	0.120492	0.491177	0.245312	0.806214	0.859354
USHBP1	0.625863	0.769741	0.4191	1.83665	0.0662609	0.115751
DYNC1I1	1.4933	2.48125	0.288577	8.59824	8.09447e-18	3.16395e-16
PROCR	21.5997	-0.387827	0.176269	-2.2002	0.0277926	0.0552337
RASSF7	37.4399	0.0493243	0.250832	0.196643	0.844107	0.888049
TNFSF12	16.3814	-0.519145	0.150886	-3.44066	0.000580307	0.00182927
ZCCHC7	4.84092	0.114994	0.176551	0.651334	0.514831	0.617381
GYPC	9.60065	-0.665178	0.240048	-2.77102	0.00558815	0.0137124
GARS	27.1683	0.566858	0.113954	4.97443	6.54392e-07	4.02892e-06
RUNDC1	6.20791	0.687548	0.134766	5.10179	3.36456e-07	2.20624e-06
HIPK1	8.82409	-0.237676	0.15167	-1.56705	0.117102	0.186289
SNORA5A	0.724383	0.167373	0.503297	0.332553	0.739471	0.809368
ZNF268	1.22588	0.726628	0.29713	2.44549	0.0144656	0.0312854
MED26	1.51639	0.130544	0.312376	0.417907	0.676015	0.755181
C22orf29	2.80482	0.106686	0.231358	0.461131	0.644705	0.729561
RAB33B	2.46638	0.075837	0.248384	0.305321	0.760121	0.825384
RP11-235E17.6	1.37073	-0.926598	0.441915	-2.09678	0.036013	0.0689375
CC2D1B	6.07058	-0.267936	0.175137	-1.52987	0.126049	0.198085
DYNLL2	17.2886	0.812739	0.0954632	8.51364	1.68561e-17	6.18159e-16
RP11-400F19.6	2.09693	0.343735	0.250952	1.36972	0.170774	0.255086
RP4-635E18.8	2.43028	1.50512	0.192154	7.8329	4.76725e-15	1.20695e-13
RP1-151F17.2	1.10183	-0.232493	0.400286	-0.580817	0.561364	0.659078
RPAP1	3.76216	0.082251	0.201089	0.409028	0.682519	0.761067
ZC3HC1	4.53158	0.50775	0.163919	3.09756	0.00195122	0.00538492
TRMT112	63.4611	-0.0460187	0.114294	-0.402636	0.687216	0.765718
FOXA3	20.9353	0.873958	0.298569	2.92715	0.0034208	0.00885205
SP110	1.433	-1.76198	0.504475	-3.4927	0.000478158	0.00153998
COMMD4	7.62891	0.21986	0.144954	1.51676	0.129328	0.202404
KCMF1	7.92637	-0.231641	0.152822	-1.51576	0.129581	0.202759
DDX56	17.4967	0.506891	0.0935815	5.41657	6.07521e-08	4.59685e-07
MPC1	15.36	0.326999	0.107568	3.03992	0.00236638	0.00639521
PPCDC	2.7561	0.189823	0.229594	0.826774	0.408365	0.514744
FAM120C	1.19716	1.27286	0.26548	4.79454	1.63052e-06	9.32572e-06
HLA-H	39.3796	-0.58594	0.192839	-3.0385	0.00237759	0.00642226
SLC48A1	5.13691	0.721348	0.147029	4.90617	9.28744e-07	5.57455e-06
IQGAP1	27.8421	-0.828273	0.144739	-5.72252	1.04953e-08	9.26202e-08
EPB41L4A-AS2	1.02351	0.875412	0.314258	2.78565	0.00534201	0.0131608
PCOLCE	36.0869	-1.54632	0.24794	-6.23669	4.46916e-10	5.04741e-09
POLR2E	21.9188	0.425489	0.0997138	4.2671	1.98031e-05	8.94488e-05
GNPDA1	11.1503	0.0798166	0.120001	0.665134	0.505965	0.609122
ZNF821	1.1736	0.955683	0.286676	3.33367	0.000857075	0.00259145
IQSEC1	10.6701	0.427256	0.129201	3.3069	0.00094335	0.00282476
RNU4-2	1.98434	0.161178	0.515331	0.312766	0.754458	0.820838
RPL32	203.786	0.831278	0.157888	5.26498	1.40207e-07	9.80778e-07
F10	8.57982	3.22675	0.342469	9.42201	4.42545e-21	2.88351e-19
BNIP2	7.92541	-1.14956	0.201505	-5.70485	1.16445e-08	1.01753e-07
C16orf74	2.09935	-2.14332	0.609868	-3.51441	0.000440733	0.00143153
MFSD6L	2.2332	0.435055	0.313121	1.38941	0.164707	0.247478
MACC1	5.4968	-0.898825	0.269491	-3.33527	0.000852172	0.0025797
ATP9B	1.35191	0.924575	0.269228	3.43417	0.000594381	0.00186593
RASAL2-AS1	0.639728	-0.389435	0.510841	-0.76234	0.445857	0.551974
TYMP	33.6585	-1.69918	0.244353	-6.95381	3.55554e-12	5.73828e-11
KIFAP3	9.13093	0.225445	0.127355	1.7702	0.0766935	0.130874
SNAPC3	3.96261	0.198722	0.189766	1.0472	0.295009	0.397719
MMRN2	6.51138	-0.181777	0.202293	-0.898583	0.368875	0.475246
ITPR1	2.35489	0.308992	0.253895	1.21701	0.2236	0.317651
TMBIM6	138.829	0.294869	0.0918582	3.21005	0.00132712	0.00382527
NQO2	2.33175	-0.085736	0.26903	-0.318685	0.749965	0.817504
BTD	5.64766	0.65808	0.14537	4.52693	5.98473e-06	3.02273e-05
PML	10.1905	-1.13559	0.184891	-6.14193	8.15223e-10	8.74389e-09
DPP3	14.6186	-0.70805	0.133874	-5.28894	1.23026e-07	8.70089e-07
TRMT5	2.99638	0.108079	0.223361	0.483876	0.628474	0.715691
GRINA	67.5527	-0.130604	0.118077	-1.10609	0.268688	0.369265
ASF1A	5.17769	0.165975	0.168477	0.985148	0.324552	0.429076
KB-1507C5.2	0.683481	0.907965	0.385402	2.35589	0.0184784	0.0387358
CCDC113	1.08615	0.748755	0.31553	2.37301	0.017644	0.0371909
IGHV2-70	3.52574	-2.41183	0.758834	-3.17834	0.00148122	0.00421335
CD248	38.2697	-1.79961	0.245447	-7.33199	2.26753e-13	4.37297e-12
GCLC	3.99021	0.308952	0.187529	1.64749	0.0994578	0.162644
AFAP1L2	7.69828	-1.56565	0.267628	-5.85009	4.9131e-09	4.62345e-08
RP4-706A16.3	24.2998	0.49414	0.146566	3.37145	0.000747736	0.00229651
MAP4K5	6.91684	-0.552148	0.180207	-3.06396	0.00218425	0.00595927
SNX7	12.7676	-0.780512	0.144518	-5.4008	6.6345e-08	4.97774e-07
RP11-263K19.4	1.08059	1.53753	0.284305	5.40802	6.37246e-08	4.80136e-07
P2RX4	5.20142	0.553271	0.153143	3.61277	0.000302942	0.00102772
FAM83H	22.6041	-0.655573	0.229235	-2.85983	0.00423863	0.0107142
LINC00265	1.63461	0.668531	0.261437	2.55713	0.0105538	0.0238119
TNPO1	8.87675	0.21441	0.130371	1.64462	0.100049	0.163421
SLC35F6	14.6672	0.0295073	0.107234	0.275168	0.783188	0.841865
FIBIN	10.7648	-1.79129	0.356976	-5.01796	5.22224e-07	3.29365e-06
RAP1GAP	18.1279	1.38533	0.222124	6.23674	4.46782e-10	5.04741e-09
AKAP17A	12.3902	0.259041	0.129201	2.00495	0.0449684	0.083179
YIF1A	29.9328	0.614091	0.117877	5.2096	1.89252e-07	1.29392e-06
WNT7A	3.63819	-3.46776	0.608808	-5.69599	1.22662e-08	1.06662e-07
RNF170	3.99584	0.0941326	0.195714	0.48097	0.630538	0.717583
LZTFL1	2.89201	0.714902	0.194488	3.67581	0.000237094	0.000827256
C19orf24	16.2348	0.847954	0.182026	4.65841	3.18659e-06	1.70285e-05
EHMT1	3.46259	0.0349332	0.211946	0.164821	0.869085	0.907647
ZNF879	0.600495	0.0677406	0.484584	0.139791	0.888825	0.923157
IQCE	6.34809	0.44524	0.149663	2.97495	0.00293032	0.00772264
ERCC8	1.18651	0.466861	0.323286	1.44411	0.148707	0.227468
FBP1	45.8915	-0.760708	0.249026	-3.05473	0.00225264	0.00611878
ASB16-AS1	3.76722	0.94341	0.163665	5.76428	8.20055e-09	7.3667e-08
ZZZ3	3.62796	0.241483	0.195997	1.23208	0.217921	0.311183
TNFRSF14	15.0823	-0.68422	0.199526	-3.42923	0.000605306	0.00189762
C1orf56	3.25229	1.25113	0.16518	7.57433	3.60992e-14	7.91417e-13
RP11-49I11.1	2.01909	-0.55044	0.352427	-1.56186	0.118322	0.187857
CD1A	1.35173	-2.02131	0.585508	-3.45223	0.000555968	0.00175877
NRROS	1.90635	-0.601278	0.35269	-1.70483	0.0882254	0.147235
ATP2B4	18.8488	-0.900882	0.180395	-4.99393	5.91629e-07	3.67677e-06
WI2-87327B8.2	0.938741	-0.964958	0.539746	-1.7878	0.0738085	0.126712
ADAT1	4.33249	-0.312055	0.209717	-1.48798	0.136757	0.211846
BRMS1L	1.83195	0.162731	0.280495	0.580157	0.561809	0.659436
RAB3GAP1	11.8303	-0.140241	0.121957	-1.14992	0.250175	0.349091
FO538757.2	1.41335	0.642915	0.2826	2.275	0.0229057	0.0467388
CCL28	6.76564	-1.93408	0.374381	-5.16607	2.39069e-07	1.60508e-06
CCDC64B	9.79148	-0.490566	0.285896	-1.71589	0.0861821	0.144156
AGAP4	0.531816	-0.301602	0.522632	-0.577083	0.563884	0.660994
RP11-33O4.1	1.87613	0.619092	0.248168	2.49465	0.0126083	0.0277593
FAM216A	1.36885	0.747833	0.280472	2.66633	0.00766835	0.0180884
KPNA6	10.1413	0.221536	0.119819	1.84892	0.0644697	0.113056
ALG5	17.0199	0.70743	0.101993	6.93605	4.03207e-12	6.43606e-11
MOCS2	4.45084	0.780787	0.156068	5.00285	5.64881e-07	3.53605e-06
CSNK1G1	2.28287	0.0680253	0.258379	0.263277	0.792337	0.848905
RP11-283G6.4	0.990099	-0.828179	0.490058	-1.68996	0.0910353	0.150888
TTC37	8.2092	0.537553	0.126987	4.23313	2.30465e-05	0.000102738
EP400NL	0.903591	0.381297	0.37446	1.01826	0.308554	0.411697
ZNF75A	1.66641	0.426782	0.274421	1.5552	0.119897	0.189963
CTD-2284J15.1	0.783762	-1.22971	0.517144	-2.37788	0.0174126	0.0367983
CYBRD1	34.4597	-1.47918	0.23288	-6.3517	2.12944e-10	2.56204e-09
RP5-907D15.4	1.84506	-2.65981	0.631755	-4.21019	2.55155e-05	0.000112772
TACO1	7.36054	0.530276	0.135896	3.90206	9.5377e-05	0.000365883
TMSB4XP1	1.11193	-1.20293	0.502243	-2.39511	0.0166156	0.0353299
RP11-889L3.1	2.04976	1.28308	0.213826	6.00059	1.96601e-09	1.98408e-08
CDC37	61.5103	-0.0142458	0.103353	-0.137836	0.89037	0.924343
FRS3	2.48223	0.264653	0.235963	1.12159	0.262038	0.362144
PIGZ	1.90821	1.33478	0.221033	6.03885	1.55214e-09	1.59045e-08
FAM162B	1.0728	-0.294817	0.414832	-0.71069	0.477276	0.582369
C15orf65	2.27631	1.05618	0.204346	5.16856	2.35903e-07	1.58643e-06
KATNAL1	1.80184	0.241023	0.278061	0.866797	0.386053	0.492742
N4BP2L1	2.62852	0.0640902	0.24316	0.263572	0.79211	0.848723
LAMP5	15.572	-1.38609	0.309791	-4.47428	7.6668e-06	3.79223e-05
LINC00886	0.589203	0.810604	0.420863	1.92605	0.0540979	0.0974346
VPS13C	4.48485	0.0567332	0.189064	0.300075	0.76412	0.828089
PDE6D	5.60349	-0.10228	0.173669	-0.588938	0.555903	0.654296
KCTD14	3.6378	0.0979058	0.255436	0.383289	0.701506	0.777424
PRRT3-AS1	1.11028	0.129927	0.372393	0.348897	0.727166	0.798846
ATP11B	8.2378	-0.862165	0.186098	-4.63285	3.60674e-06	1.90891e-05
EML4	11.7372	-0.608283	0.14599	-4.1666	3.09172e-05	0.00013348
PITX1	8.74986	-2.2275	0.420518	-5.29703	1.17703e-07	8.34647e-07
DCLK1	0.808001	0.0230936	0.484871	0.0476284	0.962012	0.973985
RHBDF1	11.5544	-1.21212	0.206789	-5.86165	4.58303e-09	4.33832e-08
EFNB1	40.1864	-1.29203	0.227088	-5.68953	1.2739e-08	1.10176e-07
RNF135	6.33496	-0.694828	0.196174	-3.5419	0.000397255	0.00130673
ALS2CL	10.3213	-1.7872	0.331113	-5.39756	6.75526e-08	5.05887e-07
CTBS	3.86816	0.244668	0.190317	1.28558	0.19859	0.288462
RPL41P2	1.83266	0.307642	0.357264	0.861105	0.38918	0.495669
H19	14.8566	-1.36094	0.377241	-3.6076	0.000309039	0.00104641
INPP5B	2.28779	-0.068071	0.269043	-0.253012	0.800259	0.854655
CTC-455F18.1	1.30101	-2.1417	0.61383	-3.48907	0.000484695	0.00155728
KCTD15	4.05025	-0.013158	0.204014	-0.0644957	0.948576	0.965259
FAM206A	5.13264	0.200093	0.167297	1.19603	0.231683	0.3274
KLC1	2.42051	0.270638	0.238343	1.1355	0.256166	0.355994
IFIT5	6.32332	-0.372688	0.181186	-2.05693	0.0396926	0.0749691
EXD2	4.61001	0.672897	0.156576	4.29756	1.72689e-05	7.91074e-05
COASY	18.3701	0.3373	0.0963289	3.50155	0.000462567	0.00149488
RPS6KA2	7.38567	-0.138919	0.158697	-0.875373	0.381371	0.487739
CYP7B1	2.11621	0.0338285	0.29186	0.115906	0.907727	0.936718
IFT52	11.1567	0.190827	0.115046	1.65871	0.097175	0.15948
NRBP2	7.31991	-0.546731	0.218093	-2.50687	0.0121806	0.0269474
NPIPB15	2.75837	0.386127	0.50252	0.768381	0.442261	0.548242
SMARCA5	12.5744	0.32051	0.106175	3.0187	0.00253864	0.00681706
FAM24B	1.59943	-0.166609	0.331631	-0.502394	0.615391	0.70495
RP11-74J13.9	0.867305	0.474717	0.376243	1.26173	0.207046	0.298607
FBXO33	3.63298	0.478259	0.183912	2.60049	0.0093092	0.0213494
DNALI1	5.10127	1.46363	0.173562	8.43288	3.37259e-17	1.18789e-15
IPMK	1.86671	-0.270004	0.315207	-0.856591	0.391671	0.497971
RRN3	10.2694	-0.0798971	0.128421	-0.622148	0.533845	0.633874
ANK1	0.770868	0.57187	0.462074	1.23762	0.215859	0.308787
UGGT1	7.87189	-0.146778	0.150268	-0.976774	0.328681	0.43382
IGKV2D-29	9.00117	-3.85371	0.703012	-5.48171	4.21226e-08	3.29296e-07
ASB1	4.03336	0.565987	0.172475	3.28157	0.00103232	0.00306199
GTF2E1	3.35408	-0.482078	0.250482	-1.9246	0.0542793	0.0977065
POLR2H	15.8546	-0.00107754	0.148265	-0.00726768	0.994201	0.995877
TBC1D9	7.77536	0.774324	0.178945	4.32715	1.5105e-05	7.01052e-05
SSX2IP	2.42445	1.25969	0.204035	6.17389	6.66297e-10	7.26728e-09
SNORD36C	0.61725	0.026459	0.489381	0.0540662	0.956882	0.971123
CMTM4	7.25998	0.567631	0.146741	3.86825	0.000109619	0.000414135
TMEM9B-AS1	1.35869	0.352965	0.310088	1.13827	0.255007	0.354567
TSPAN5	2.93215	-1.04314	0.325719	-3.20257	0.00136206	0.0039077
HSPA5	183.73	0.351698	0.14456	2.4329	0.0149786	0.0322341
ASAH2B	0.956588	0.297002	0.37227	0.797812	0.42498	0.531781
IFT140	4.04905	0.609136	0.169811	3.58714	0.000334329	0.00112209
SCGB3A1	8.80672	-2.02115	0.730153	-2.76813	0.00563798	0.0138093
MFSD4	4.4985	-0.744363	0.385113	-1.93284	0.0532557	0.0961122
CDC25B	14.4317	0.68592	0.192754	3.55852	0.000372951	0.00123874
RER1	17.9431	-0.29197	0.115218	-2.53407	0.0112745	0.0251615
MPZ	1.24118	-0.194052	0.436744	-0.444315	0.656815	0.739973
CNPY4	7.19069	0.214159	0.157262	1.36179	0.173263	0.257987
MON1A	2.49114	0.548774	0.218994	2.50589	0.0122145	0.0270073
NARFL	3.58216	0.297027	0.195261	1.52118	0.128215	0.200917
TMEM41A	3.65035	-0.331091	0.231023	-1.43315	0.151815	0.23122
MLPH	26.949	-0.200128	0.263862	-0.758457	0.448177	0.554076
RPL4P4	1.91289	0.189003	0.278365	0.678976	0.497153	0.600767
GNAO1	2.06754	2.36943	0.317221	7.46935	8.05932e-14	1.65801e-12
ZFYVE28	1.65243	0.793939	0.251682	3.15453	0.00160757	0.00452777
ZNF785	2.38558	0.434611	0.228965	1.89816	0.0576755	0.102838
CIRBP	45.8347	1.54586	0.135405	11.4166	3.45536e-30	1.00683e-27
CEP170B	16.5006	-0.119181	0.169639	-0.702558	0.482331	0.586967
USP2	1.53963	2.08178	0.286015	7.27858	3.37362e-13	6.34572e-12
ZNF69	2.74735	-0.450413	0.277552	-1.62281	0.104631	0.169769
ERV3-1	3.81175	-0.809031	0.329891	-2.45242	0.0141898	0.0307888
TEAD4	8.06699	-0.0426037	0.171552	-0.248343	0.803869	0.857653
LPHN1	4.22956	2.17511	0.17328	12.5526	3.84712e-36	2.80246e-33
CDR2L	16.8621	-1.38352	0.210161	-6.58314	4.60603e-11	6.22397e-10
SMYD4	1.61682	0.323751	0.28685	1.12865	0.259048	0.358987
EIF3D	49.7263	0.151356	0.105238	1.43822	0.150373	0.22949
TRRAP	5.85198	0.417464	0.152138	2.74398	0.00606984	0.0147572
ZNF684	0.916855	0.1754	0.392777	0.446565	0.655189	0.738557
TFCP2L1	5.16231	-1.20204	0.337275	-3.56397	0.000365281	0.00121629
LOH12CR1	1.79655	-0.00925803	0.298824	-0.0309815	0.975284	0.982766
HIGD1A	26.999	0.0638104	0.132586	0.481276	0.63032	0.717386
FOXRED1	3.73605	0.322435	0.189388	1.70251	0.08866	0.147709
TMCO6	3.27755	0.122388	0.213181	0.574103	0.565898	0.662703
SKP1	15.7968	0.279166	0.0951348	2.93443	0.00334161	0.00866828
CEP70	4.26396	-0.237151	0.210099	-1.12876	0.258999	0.358965
CXCL9	11.4915	-2.79102	0.526214	-5.30397	1.1331e-07	8.06714e-07
DPY19L1	8.31182	-0.947766	0.197324	-4.80308	1.5624e-06	8.95849e-06
HLA-F	26.2088	-1.15065	0.214739	-5.35838	8.39726e-08	6.17031e-07
NEK8	2.16225	0.803824	0.220713	3.64194	0.000270594	0.000930589
LGALS2	22.6435	0.937841	0.406755	2.30566	0.0211295	0.0434866
CWC25	5.97897	0.0425442	0.161633	0.263215	0.792385	0.848905
MYZAP	2.41343	-0.617209	0.316947	-1.94735	0.0514923	0.093477
CARS	5.76448	-0.0136077	0.168239	-0.0808829	0.935535	0.956362
ZNF148	4.09823	-0.133006	0.205305	-0.647847	0.517084	0.619295
TRIM7	1.52176	-0.808978	0.478674	-1.69004	0.09102	0.150878
PLK2	18.0507	1.35883	0.2091	6.49846	8.11444e-11	1.05127e-09
GON4L	3.37528	-0.371345	0.241408	-1.53825	0.123987	0.195438
TPPP3	18.6756	0.935657	0.278397	3.36088	0.000776951	0.00237873
LONP1	16.2454	0.900695	0.105204	8.56141	1.11498e-17	4.20666e-16
AKR1B10	27.3852	-2.90277	0.490357	-5.91971	3.22504e-09	3.1362e-08
MYO5B	6.08519	0.0151143	0.205878	0.073414	0.941477	0.960869
SMG8	3.58848	0.205324	0.199769	1.02781	0.304041	0.407132
CACNA2D1	1.93282	0.803129	0.263161	3.05186	0.00227432	0.00617139
PET117	3.75999	0.586109	0.178265	3.28785	0.00100956	0.00300005
SLC27A3	5.82989	0.865256	0.160568	5.38871	7.09658e-08	5.29164e-07
TEF	7.58377	0.858738	0.166576	5.15524	2.5331e-07	1.69501e-06
DESI1	8.23172	-0.224928	0.149514	-1.50439	0.13248	0.206389
RBSN	3.28307	-0.0329702	0.222334	-0.148291	0.882113	0.917614
ITGA10	1.18446	-1.13963	0.536378	-2.12467	0.033614	0.0649974
RP11-355B11.2	0.855666	0.375483	0.385108	0.975009	0.329556	0.434688
PXYLP1	2.38712	-0.846696	0.332891	-2.54346	0.010976	0.0246189
ODF2	6.50373	0.506934	0.137565	3.68504	0.000228668	0.000801011
PXDN	10.7478	-1.52145	0.280572	-5.42268	5.87126e-08	4.45726e-07
NFKBIE	12.5083	-0.616892	0.188841	-3.26672	0.00108802	0.00321176
SENP6	5.41672	0.0518374	0.169882	0.305138	0.760261	0.825415
MACROD1	8.29045	0.79931	0.21692	3.68482	0.000228868	0.000801364
TSPAN8	145.652	-1.08739	0.324983	-3.34599	0.000819888	0.00249374
USP30	2.88377	1.2745	0.172832	7.37424	1.6528e-13	3.25004e-12
APMAP	45.8459	0.630497	0.0948156	6.64972	2.93658e-11	4.1066e-10
RP1-43E13.2	0.942831	0.616986	0.349504	1.76532	0.0775104	0.132049
CTNNAL1	11.5706	0.0385804	0.166293	0.232003	0.816536	0.867299
OXLD1	11.7499	0.866548	0.145565	5.95299	2.63288e-09	2.59659e-08
TSEN2	1.49249	0.206467	0.307427	0.671598	0.50184	0.605244
SCAMP3	31.1361	-0.064965	0.119712	-0.542676	0.587353	0.680423
AMZ2P1	2.31843	0.727658	0.216915	3.35458	0.00079485	0.0024268
ANKRD6	1.66855	-0.468362	0.354104	-1.32267	0.185946	0.273668
GNAI1	7.252	1.35452	0.194353	6.96939	3.18322e-12	5.18438e-11
IRGQ	3.12965	0.726995	0.186257	3.90318	9.4937e-05	0.000364334
ARL2	21.8522	0.233587	0.133253	1.75296	0.0796095	0.135108
TTC33	4.40562	0.278942	0.177399	1.5724	0.115858	0.18464
ADAP2	2.85302	-0.909674	0.314464	-2.89278	0.00381852	0.00976629
BMP8B	2.37184	-0.199356	0.298312	-0.66828	0.503955	0.607246
STIM1	9.83717	-0.11999	0.135295	-0.886876	0.375146	0.481204
PAXIP1-AS1	4.01075	0.891502	0.1639	5.43931	5.34882e-08	4.08776e-07
IFI16	23.1426	-1.99601	0.195999	-10.1838	2.34299e-24	2.62578e-22
TNS4	21.7628	-1.60389	0.446563	-3.59163	0.000328621	0.00110524
PPIF	21.3194	0.496298	0.150962	3.28757	0.00101057	0.00300248
RP11-567G11.1	4.53279	-2.43106	0.454767	-5.34573	9.00548e-08	6.56306e-07
BRD1	7.4125	0.354011	0.13507	2.62094	0.00876882	0.020293
EIF4A1	1.48573	-0.700665	0.397137	-1.76429	0.0776827	0.1323
DOCK9	5.23997	-0.607402	0.210295	-2.88833	0.00387287	0.00988953
ARHGAP31	3.47998	-0.858205	0.27996	-3.06545	0.00217343	0.00593783
ARHGEF25	6.1665	-0.447965	0.222474	-2.01356	0.044056	0.0817273
DIS3	3.93631	-0.350009	0.22259	-1.57244	0.115849	0.18464
UAP1L1	3.79834	0.243227	0.194653	1.24954	0.211467	0.30394
NEURL1	5.00191	3.4419	0.321977	10.6899	1.13534e-26	1.99945e-24
PI3	62.936	-1.09595	0.46188	-2.3728	0.0176539	0.0372069
GTF3C2	8.06174	-0.215068	0.149892	-1.43482	0.151337	0.230676
URI1	11.7443	0.111623	0.133442	0.836493	0.402878	0.50947
UBALD1	7.26195	0.679525	0.13305	5.10729	3.26807e-07	2.14736e-06
PMS2P3	1.50914	0.3624	0.293073	1.23655	0.216254	0.309187
USP12	7.531	0.428408	0.131923	3.24742	0.00116456	0.00341256
OR2I1P	16.5718	-1.68021	0.377884	-4.44635	8.73406e-06	4.27265e-05
RP11-11N7.5	1.23238	-1.0565	0.470714	-2.24446	0.0248025	0.0500548
OS9	61.8247	0.846257	0.103694	8.16107	3.32069e-16	9.92862e-15
TMEM133	3.86719	-1.52405	0.322223	-4.72981	2.24729e-06	1.24276e-05
RPUSD3	3.66112	0.444104	0.186382	2.38276	0.0171835	0.0363925
MSX2	3.16213	-0.925559	0.382464	-2.41999	0.0155209	0.0332983
RNF214	3.17738	-0.26667	0.242012	-1.10189	0.270511	0.37107
HDAC2	5.02464	0.0312719	0.176943	0.176735	0.859717	0.900452
AAMDC	8.06567	0.206835	0.154345	1.34008	0.180218	0.26688
ALKBH8	2.09342	-0.455429	0.313514	-1.45266	0.146319	0.22435
ZNF213	3.17038	0.130021	0.217097	0.598909	0.549234	0.648256
SRRD	3.46899	-0.0880968	0.21963	-0.401115	0.688336	0.766859
CLSTN1	56.7709	-0.134417	0.124364	-1.08084	0.27977	0.381291
EHBP1L1	21.1428	-1.05667	0.162175	-6.51566	7.23693e-11	9.45995e-10
PCDH12	2.48252	-0.0900235	0.262443	-0.343021	0.731582	0.802268
PLSCR4	8.62093	-0.348461	0.213275	-1.63386	0.102288	0.1664
ERBB3	26.6804	-0.347585	0.226269	-1.53616	0.1245	0.196075
RGL1	5.47632	-0.162021	0.232928	-0.695582	0.486691	0.59138
RARB	2.60313	-1.2526	0.3587	-3.49204	0.000479341	0.00154286
BLVRB	42.7315	-0.495244	0.194764	-2.54279	0.0109973	0.0246555
UNC119B	6.58307	1.31456	0.153052	8.58898	8.7743e-18	3.38836e-16
SATB1	2.65413	-0.0560722	0.252376	-0.222178	0.824176	0.872695
FAM81A	1.04444	-0.245352	0.41495	-0.59128	0.554333	0.652928
CH507-42P11.8	3.22885	-1.15488	0.368969	-3.13002	0.00174797	0.00488032
IRF8	7.36697	-1.72257	0.345518	-4.98546	6.1816e-07	3.82643e-06
PRKDC	9.20553	-0.332411	0.163386	-2.03452	0.0418994	0.0783707
KDM3A	4.70648	-0.353995	0.204799	-1.72851	0.0838976	0.140967
ZNF585A	0.745484	-0.140492	0.463438	-0.303152	0.761774	0.82626
PEMT	15.2823	3.15787	0.17782	17.7588	1.47378e-70	2.36188e-66
SCARNA13	1.545	1.24597	0.266948	4.66747	3.04927e-06	1.63941e-05
ANGEL1	5.33848	1.48525	0.140524	10.5694	4.13182e-26	6.68854e-24
PHC1	1.60398	0.491411	0.276037	1.78023	0.0750376	0.128437
SUSD3	2.9272	-1.45899	0.423204	-3.44748	0.000565851	0.00178792
RP1-95L4.4	0.977309	0.163184	0.382102	0.427068	0.66933	0.750485
PI4KA	6.49897	0.516268	0.137489	3.75498	0.000173357	0.00062619
PICALM	34.5938	-0.956517	0.103293	-9.26021	2.04037e-20	1.20217e-18
EIF4H	60.8819	0.050243	0.0745551	0.673903	0.500373	0.603884
SCRN1	16.7114	0.835018	0.169536	4.9253	8.42293e-07	5.09573e-06
SNRPE	26.8494	-0.235819	0.126716	-1.861	0.062744	0.110486
AP000648.5	0.605267	-0.138786	0.498793	-0.278244	0.780825	0.839742
BEAN1	1.41279	-2.61049	0.548951	-4.75542	1.98037e-06	1.11047e-05
RNU7-49P	1.18144	-0.348892	0.410935	-0.84902	0.39587	0.502353
ST6GALNAC6	12.1673	0.561435	0.118241	4.74824	2.05198e-06	1.14502e-05
FABP4	12.861	-0.856451	0.594568	-1.44046	0.149738	0.228673
C2CD2	3.39905	-0.541268	0.254156	-2.12967	0.0331991	0.0642881
SUMO2	37.7625	-0.0681468	0.0874825	-0.778977	0.435993	0.542361
DDX3Y	4.24574	-0.396603	0.632605	-0.626936	0.530701	0.631078
ARHGAP33	2.04965	1.08747	0.215707	5.04139	4.62156e-07	2.94143e-06
MAFG-AS1	2.47554	1.46216	0.185489	7.88275	3.20259e-15	8.35908e-14
ELN	28.5159	-1.49965	0.279261	-5.37008	7.87005e-08	5.80688e-07
AC016292.3	0.830591	-0.438328	0.475584	-0.921663	0.356705	0.462616
TRAPPC10	2.11019	-0.220484	0.291957	-0.755192	0.450134	0.556152
TGS1	5.26028	-0.133994	0.181611	-0.737805	0.460633	0.566199
NAGK	6.57543	-0.300213	0.171062	-1.75499	0.0792602	0.134586
SERPINF1	96.5183	-1.42998	0.267678	-5.34218	9.18346e-08	6.68366e-07
ATF7IP	5.30286	-0.0166079	0.17606	-0.0943309	0.924846	0.949112
IGIP	5.5365	0.746046	0.142282	5.24342	1.57625e-07	1.0926e-06
CUEDC1	10.6802	0.363815	0.135464	2.6857	0.00723783	0.0172072
TCEANC2	0.958245	-0.00559559	0.40258	-0.0138993	0.98891	0.992074
CGREF1	2.57622	0.595007	0.253585	2.34638	0.0189566	0.0396086
OTUB1	17.2531	-0.0306567	0.106574	-0.287658	0.773609	0.834255
C8orf37	1.03369	0.658634	0.327247	2.01265	0.0441513	0.0818755
HS3ST2	1.88357	-2.32351	0.588947	-3.9452	7.97346e-05	0.000311817
DTX3L	15.8111	-0.566742	0.143098	-3.96052	7.47863e-05	0.000294044
B3GNT3	46.4752	-0.418194	0.254709	-1.64185	0.100621	0.164144
PPP1R2	12.3296	-0.273692	0.124364	-2.20073	0.027755	0.0551725
FLT3LG	0.847491	-0.329089	0.460915	-0.713991	0.475233	0.580582
KIAA1191	24.3402	0.127485	0.0934604	1.36405	0.172552	0.257145
EID1	64.4114	0.331412	0.115674	2.86506	0.00416935	0.0105591
SF3B5	93.7817	0.733462	0.118373	6.19618	5.78484e-10	6.41577e-09
CCDC153	0.996923	-0.576266	0.459834	-1.2532	0.210131	0.302322
FBLN5	15.0119	-0.433271	0.274283	-1.57965	0.114188	0.182377
UPF1	16.9164	0.282722	0.0932189	3.03289	0.00242227	0.00652974
RP11-108M9.4	7.40026	0.217242	0.220548	0.985007	0.324621	0.429133
HMGN2P15	0.855502	0.7485	0.35842	2.08833	0.0367682	0.0702236
NME6	2.52182	0.0529438	0.247718	0.213726	0.830761	0.87809
NUPL1	4.15158	0.261341	0.182481	1.43215	0.152101	0.231598
CNOT6	5.69145	-0.372862	0.186309	-2.00131	0.0453595	0.0838347
FAM83D	4.87267	-1.0534	0.386283	-2.72701	0.00639115	0.0154341
TTC12	2.33041	0.432356	0.2323	1.8612	0.0627162	0.110474
NAAA	5.4489	1.09862	0.158554	6.929	4.2383e-12	6.72505e-11
RP11-73M18.10	1.51739	-0.179571	0.339588	-0.52879	0.596951	0.688304
TRMT61A	8.49764	0.348798	0.155307	2.24586	0.024713	0.0499056
FKBP8	90.5142	0.77684	0.106798	7.27393	3.49168e-13	6.53711e-12
CAMK2D	8.08781	0.368376	0.13813	2.66687	0.00765607	0.0180648
RP11-159D12.6	0.575423	0.666423	0.432496	1.54088	0.123346	0.194658
RHOF	0.979976	-1.73051	0.512055	-3.37955	0.000726042	0.00223442
SLC35E1	10.166	0.248723	0.118846	2.09282	0.0363651	0.0695367
RP11-448G15.3	0.566234	0.125609	0.488117	0.257335	0.796921	0.852282
CCDC82	3.45236	-0.574584	0.253518	-2.26645	0.0234241	0.0476571
TMEM178A	0.800861	1.21815	0.335276	3.63328	0.000279845	0.000958871
C19orf53	62.773	0.547775	0.116034	4.72082	2.34898e-06	1.29364e-05
ZAP70	1.67343	-1.62329	0.57611	-2.81768	0.00483726	0.0120694
TMEM14A	23.3229	0.264833	0.112658	2.35076	0.0187352	0.0392137
RBP7	5.30286	0.408193	0.300965	1.35628	0.17501	0.260201
TBC1D22B	5.38804	0.117476	0.166708	0.704677	0.481011	0.585633
CYC1	44.297	0.377215	0.134934	2.79554	0.00518124	0.0128061
BRD7	6.56205	0.0807992	0.152508	0.529804	0.596247	0.68779
SEPHS1	11.365	0.362411	0.109067	3.32283	0.000891101	0.00268484
NMD3	10.6089	-0.352722	0.138519	-2.54638	0.0108848	0.0244416
TMTC3	3.21302	-0.0968231	0.23041	-0.420221	0.674324	0.754177
RP11-242D8.2	1.5023	1.72616	0.268372	6.43197	1.25957e-10	1.57579e-09
RNF6	8.48423	0.249862	0.131756	1.89639	0.0579082	0.103208
TMEM64	4.02485	0.0361193	0.199694	0.180873	0.856467	0.89787
AFTPH	7.69451	0.129384	0.139819	0.925372	0.354773	0.460558
RPL37	76.6272	0.20126	0.133701	1.5053	0.132248	0.206047
HDAC7	12.6498	-1.06891	0.158707	-6.73511	1.63807e-11	2.37357e-10
ENO3	0.933796	0.137071	0.393965	0.347926	0.727896	0.799428
RUSC1	10.473	0.20683	0.143438	1.44195	0.149317	0.228204
LINC01420	23.6727	0.132001	0.101792	1.29678	0.194708	0.284097
LAMTOR2	33.5447	-0.217109	0.141763	-1.53149	0.125649	0.197559
RHOU	10.8099	-0.138101	0.188019	-0.734502	0.462643	0.568059
ST6GALNAC4	9.58904	0.83437	0.135835	6.14253	8.12183e-10	8.72389e-09
RP11-401P9.4	2.3377	-1.21405	0.437434	-2.77538	0.00551369	0.0135401
DAP3	19.0173	-0.270401	0.112117	-2.41177	0.0158754	0.0339679
RP1-68D18.4	0.979551	-1.37417	0.518957	-2.64794	0.00809836	0.0189688
MSI2	2.94342	0.748006	0.190971	3.91686	8.97088e-05	0.000346011
DKC1	13.5128	0.101486	0.118143	0.859008	0.390336	0.496865
KIAA1429	5.05126	0.0253483	0.177182	0.143064	0.88624	0.921109
AFG3L1P	1.24392	0.208335	0.335499	0.620972	0.534618	0.634322
FYN	6.83224	-0.267766	0.194411	-1.37732	0.168414	0.252213
DBNDD2	2.09488	-0.108459	0.284828	-0.380786	0.703362	0.778781
ZNF782	0.806927	0.0343101	0.432752	0.0792835	0.936807	0.957113
DNPH1	26.4059	0.560671	0.167338	3.35052	0.000806597	0.00245798
NAF1	1.72374	-0.0112603	0.304613	-0.0369661	0.970512	0.979188
ARHGEF2	11.386	-0.71528	0.173792	-4.11572	3.85976e-05	0.00016278
SEMA3A	1.16795	-0.670695	0.457604	-1.46567	0.142739	0.219723
TK2	7.58173	-0.454666	0.167633	-2.71228	0.00668229	0.0160605
EPB41L5	2.402	0.503805	0.225639	2.23279	0.0255626	0.0513753
PRSS22	23.192	-1.78676	0.282499	-6.32486	2.53465e-10	3.01114e-09
RPL7AP30	0.679636	0.962989	0.393327	2.44832	0.0143525	0.0310704
HLA-L	1.54565	-0.85088	0.42001	-2.02586	0.0427795	0.0796959
HPN	7.87016	2.55326	0.399074	6.39796	1.57468e-10	1.93526e-09
BIRC6	4.96709	-0.15369	0.1883	-0.816197	0.414387	0.52082
HLA-DPB2	0.988875	-1.55988	0.539172	-2.89309	0.00381466	0.00975798
PCGF1	5.77238	0.0535426	0.164665	0.32516	0.74506	0.813817
GBP2	17.5822	-1.5577	0.192196	-8.10476	5.28496e-16	1.55407e-14
N6AMT2	3.9315	0.630036	0.172382	3.65489	0.000257295	0.000889624
TOP2A	7.88997	-0.67129	0.253798	-2.64498	0.00816964	0.0191162
CISD2	12.0171	0.566477	0.103486	5.47398	4.40046e-08	3.42505e-07
TMEM181	15.1774	-0.0729252	0.120138	-0.607014	0.543842	0.643029
CCL4L1	2.36414	0.4242	0.336272	1.26148	0.207136	0.298683
ANXA1	75.1828	-1.42874	0.256195	-5.57676	2.45035e-08	2.00251e-07
LAMTOR5	25.3224	0.0248429	0.106518	0.233228	0.815585	0.86641
SGPP1	7.77261	0.0196809	0.157985	0.124575	0.90086	0.931562
TCP11L2	0.957689	0.556055	0.350344	1.58717	0.112475	0.180108
FAM98B	4.14175	0.0545987	0.193037	0.28284	0.7773	0.837164
RALGPS1	2.29116	1.24472	0.206663	6.02298	1.71239e-09	1.74461e-08
LRRC56	2.2024	1.6124	0.188449	8.55619	1.16655e-17	4.38853e-16
TOR2A	3.75347	0.987257	0.161376	6.11774	9.49092e-10	1.00663e-08
RP11-477N3.1	0.792548	0.82564	0.363049	2.27419	0.0229549	0.0468272
TSPAN33	6.79891	1.62325	0.245483	6.61249	3.77901e-11	5.18959e-10
C5orf51	5.75327	-0.183643	0.175842	-1.04437	0.296316	0.398955
CCSAP	1.59108	0.490666	0.275526	1.78084	0.0749393	0.128323
RQCD1	9.15921	-0.220937	0.14074	-1.56983	0.116456	0.185445
RP11-728F11.3	1.24109	1.13807	0.475369	2.39408	0.016662	0.0354191
MT-ND5	1543.81	0.26759	0.206362	1.2967	0.194734	0.284097
SEPP1	10.7764	0.769298	0.251028	3.06459	0.00217966	0.00594978
ENTPD8	4.18996	1.30457	0.40209	3.24447	0.00117668	0.0034443
KCTD10	7.45385	-0.496276	0.171174	-2.89924	0.00374063	0.00958544
IGHV3-11	30.1294	-3.6839	0.533672	-6.90292	5.09426e-12	7.98831e-11
CARD6	5.98875	-1.28337	0.241792	-5.30772	1.11002e-07	7.92041e-07
IL11RA	2.50583	0.488506	0.229281	2.1306	0.0331218	0.0641929
TACC1	12.4746	-0.391286	0.193987	-2.01708	0.0436876	0.081119
PTPRA	19.689	0.481624	0.0859666	5.60246	2.11328e-08	1.75604e-07
RP1-39G22.7	3.69684	1.14133	0.157904	7.22796	4.90312e-13	9.02151e-12
LTF	23.2902	-1.28755	0.505748	-2.54583	0.0109018	0.024473
NOL8	3.73538	-0.0843755	0.211057	-0.399775	0.689322	0.767584
SC22CB-1E7.1	1.32313	0.646405	0.297333	2.17401	0.0297042	0.0585174
SETDB1	4.87808	-0.246586	0.194082	-1.27053	0.203897	0.294914
SLC41A1	6.18657	0.409771	0.150686	2.71936	0.00654082	0.0157487
RHOT1	4.55664	0.347102	0.171984	2.01822	0.0435686	0.080973
HMCES	19.1843	-0.317506	0.124411	-2.55206	0.0107087	0.0241002
TOB1	44.9106	-0.499083	0.191176	-2.61059	0.00903856	0.020839
ERICD	0.507191	-0.0401107	0.519831	-0.077161	0.938495	0.958556
SQRDL	17.8598	-0.493018	0.154463	-3.19182	0.00141379	0.00403875
DSP	30.3285	0.527356	0.167408	3.15012	0.00163204	0.00459023
KCTD7	1.92215	0.139903	0.275747	0.50736	0.611902	0.701898
FGL1	7.53601	3.98831	0.747844	5.33307	9.65649e-08	6.99615e-07
SKA1	1.0069	-0.208755	0.42528	-0.490866	0.623521	0.711528
RAB4A	12.6828	0.12658	0.115989	1.09131	0.275136	0.376222
PNLIP	4295.7	4.12412	1.09552	3.76453	0.000166865	0.000604196
DPH1	3.23292	1.27479	0.164436	7.75252	9.00855e-15	2.17754e-13
AC006942.4	1.17868	2.42458	0.24817	9.76985	1.51684e-22	1.29339e-20
CYP39A1	1.01676	0.843874	0.330186	2.55576	0.0105957	0.0238963
CTC-575D19.1	11.7347	-0.0490111	0.54221	-0.0903912	0.927976	0.951427
DUSP28	1.11317	0.479153	0.330921	1.44794	0.147634	0.226057
SDC3	13.2938	-0.427692	0.177119	-2.41471	0.0157478	0.0337399
TC2N	13.6615	-0.129437	0.198486	-0.652123	0.514322	0.61698
ABR	11.8653	0.342988	0.116185	2.95208	0.00315643	0.00824397
NUDT7	1.20616	0.56452	0.312396	1.80706	0.0707523	0.122238
CATSPER1	0.928655	-2.1908	0.555475	-3.94401	8.01304e-05	0.000313136
SLC25A27	1.98672	1.84038	0.226751	8.11629	4.80651e-16	1.4212e-14
ARHGAP22	0.958962	-0.802418	0.48846	-1.64275	0.100435	0.16394
ATP2A2	21.3867	0.114752	0.122703	0.935202	0.349684	0.455169
RPL13P12	21.4245	0.860801	0.262135	3.2838	0.00102416	0.00303892
ARHGEF16	11.6374	-0.407818	0.239049	-1.706	0.0880078	0.146933
FAM178A	3.39412	0.125164	0.209898	0.596308	0.55097	0.649849
MTF1	2.64689	0.277338	0.228196	1.21535	0.224234	0.318438
RABEP1	7.88933	0.49129	0.140247	3.50304	0.000459979	0.00148771
ARHGAP42	2.27561	-1.81044	0.44836	-4.03792	5.3927e-05	0.000219349
MAPK8IP1	5.94145	2.80305	0.213406	13.1348	2.08078e-39	2.38189e-36
DOCK7	3.11187	-0.372725	0.251682	-1.48093	0.138624	0.214191
RP11-196G11.5	10.7643	0.250049	0.121145	2.06405	0.039013	0.0739327
LPAR1	5.00541	-0.92677	0.280206	-3.30746	0.000941461	0.00282016
HSPE1	33.744	-0.0174824	0.161684	-0.108127	0.913895	0.940842
CCDC92	5.51841	0.788585	0.143679	5.48853	4.0529e-08	3.17768e-07
ZYX	76.2493	-1.09758	0.140505	-7.81171	5.6417e-15	1.41051e-13
MT-ATP6	4953.86	0.470491	0.179072	2.62738	0.00860455	0.0199937
EMP1	35.0924	-1.53408	0.255789	-5.99744	2.00458e-09	2.01793e-08
AC007318.5	2.14407	-0.241606	0.305712	-0.790305	0.42935	0.53601
PPIA	67.3357	-0.117955	0.112643	-1.04716	0.295026	0.397719
GAL3ST4	3.95636	-1.26522	0.313095	-4.041	5.32239e-05	0.000216819
TMEM198	2.49238	2.04411	0.176108	11.6071	3.79229e-31	1.29309e-28
AP3S2	2.60455	0.68466	0.206875	3.30954	0.000934498	0.0028014
SLC52A3	4.73533	-1.40944	0.323341	-4.35897	1.30675e-05	6.16665e-05
DHFRL1	2.0322	0.21342	0.264028	0.808323	0.418905	0.525697
CST6	22.0225	-4.98119	0.617574	-8.06573	7.27987e-16	2.06857e-14
CCBL1	2.49212	0.0603923	0.255947	0.235957	0.813466	0.865013
ALKBH4	4.86324	0.795318	0.147592	5.38864	7.09911e-08	5.29164e-07
SDCBP	45.8176	-0.559578	0.121869	-4.59162	4.39812e-06	2.29665e-05
BLZF1	7.13524	-0.560231	0.179989	-3.11258	0.00185459	0.00514808
SMC5	6.84668	-0.272742	0.166926	-1.63391	0.102277	0.1664
BCL6B	4.10129	-0.614641	0.26135	-2.35179	0.0186833	0.0391192
NINL	2.69328	0.938094	0.200983	4.66754	3.04831e-06	1.63941e-05
SORL1	6.7855	-0.0134521	0.201047	-0.0669101	0.946653	0.963915
QDPR	13.1687	2.41329	0.172975	13.9517	3.07318e-44	7.03581e-41
PCYOX1L	2.82706	1.13071	0.181834	6.21838	5.02317e-10	5.6334e-09
LGR4	10.0109	-0.0101328	0.213933	-0.0473646	0.962223	0.974075
ODAM	4.28095	-1.13533	0.48823	-2.32541	0.0200503	0.0415633
RBM38	12.2909	0.770388	0.229008	3.36403	0.000768146	0.00235424
COX18	2.17428	0.560908	0.232539	2.4121	0.0158608	0.0339501
EDF1	206.032	0.972589	0.120184	8.0925	5.84528e-16	1.69397e-14
AKAP9	4.30524	0.683415	0.167612	4.07736	4.55498e-05	0.000188675
LILRA5	2.00521	-1.56342	0.486762	-3.21188	0.00131871	0.00380375
CELA2B	100.343	3.43404	1.06169	3.2345	0.00121856	0.00354812
PLA2G4C	1.53432	0.463688	0.285588	1.62363	0.104455	0.169553
SPPL2B	10.424	1.33567	0.18001	7.41999	1.17132e-13	2.35528e-12
FAM171A2	0.915661	2.11714	0.324238	6.52957	6.59592e-11	8.69295e-10
GFPT2	8.52463	-2.18582	0.358132	-6.10337	1.03855e-09	1.09427e-08
ALPK1	2.05199	-1.52319	0.433256	-3.51567	0.000438641	0.00142561
LYPD5	0.748081	-1.69799	0.515967	-3.29089	0.000998722	0.0029739
NR2C1	3.17782	0.167582	0.213606	0.784538	0.432724	0.539383
ZNF470	0.565672	0.139671	0.486702	0.286975	0.774132	0.834706
SMAD3	14.1417	-1.50672	0.220915	-6.82037	9.08049e-12	1.37575e-10
NDN	14.7091	0.434553	0.213451	2.03585	0.0417657	0.0782027
RP4-665J23.1	0.706735	0.0204797	0.4664	0.0439102	0.964976	0.97527
PLA2G4A	6.16404	-1.37513	0.310673	-4.42629	9.58679e-06	4.65569e-05
TANGO2	3.63138	0.26962	0.194877	1.38354	0.166499	0.249725
NUP98	9.36536	-0.358707	0.145336	-2.46811	0.0135827	0.029628
PIGX	4.87676	0.263877	0.168631	1.56482	0.117626	0.187011
SLC19A2	6.89624	-0.443494	0.233323	-1.90077	0.0573318	0.10235
PILRA	4.54255	-1.34557	0.333712	-4.03213	5.52735e-05	0.000224427
MIR181A2HG	0.804421	-1.26137	0.518216	-2.43406	0.0149303	0.0321475
MIR200A	2.83136	0.0678367	0.417907	0.162325	0.87105	0.909233
NFATC4	4.74459	-0.852265	0.240075	-3.54999	0.000385244	0.0012735
RAP1GAP2	9.78414	2.24072	0.188149	11.9093	1.05864e-32	4.35021e-30
TNS2	12.0574	0.465581	0.157909	2.94842	0.00319406	0.00832733
IGHV3-20	2.26391	-3.13029	0.679689	-4.60548	4.11522e-06	2.1616e-05
ALYREF	30.6731	0.2486	0.134189	1.85261	0.0639385	0.112269
SOCS6	6.0446	0.189667	0.163197	1.1622	0.245155	0.343132
DEPDC1	0.742652	-0.794899	0.520006	-1.52863	0.126355	0.198507
HNRNPL	26.354	-0.142985	0.0839066	-1.70409	0.0883636	0.147365
RP11-1020A11.2	0.510475	0.118536	0.504158	0.235116	0.814119	0.865534
TRMT6	4.72729	0.364747	0.166614	2.18917	0.0285843	0.0565406
VWA7	3.47579	2.46782	0.241692	10.2106	1.77811e-24	2.0741e-22
CC2D1A	10.8424	0.61379	0.123341	4.97638	6.47851e-07	3.99479e-06
AVL9	3.84343	0.173061	0.194501	0.889768	0.37359	0.479799
CCL11	3.12414	-0.635615	0.404784	-1.57026	0.116355	0.185322
DSG3	3.03228	-3.20825	0.786231	-4.08054	4.49321e-05	0.000186356
ARL1	16.8323	0.829717	0.104569	7.93468	2.11046e-15	5.67486e-14
RP11-312J18.5	0.760882	-1.18862	0.514485	-2.31031	0.0208709	0.0430638
RP11-163E9.1	0.58874	0.63926	0.43269	1.47741	0.139566	0.215529
C3orf52	3.04772	-0.201715	0.262316	-0.768979	0.441906	0.547929
ANKRD49	3.71474	-0.110589	0.213466	-0.518064	0.604414	0.695408
RP11-111M22.4	0.930922	1.58213	0.290732	5.44189	5.27189e-08	4.04052e-07
NAPSB	9.75954	-1.60816	0.368667	-4.36211	1.28816e-05	6.08431e-05
PPIE	5.03323	0.255891	0.166655	1.53546	0.124672	0.196286
ERP44	17.3982	0.396187	0.0901634	4.39409	1.11236e-05	5.32775e-05
TAF4B	1.2335	-0.903545	0.455293	-1.98453	0.0471963	0.0866897
ZNF300P1	0.715595	0.122273	0.462002	0.26466	0.791271	0.848108
PCID2	5.55604	0.0870872	0.165526	0.526125	0.598801	0.69009
SARM1	0.971407	1.28374	0.293492	4.37401	1.21987e-05	5.78907e-05
SMAP2	21.6272	-0.17879	0.242472	-0.737362	0.460902	0.566443
LIPT2	1.13081	0.570533	0.319165	1.78758	0.0738437	0.126759
SRF	16.1887	-0.216408	0.130445	-1.659	0.0971155	0.15941
LTB	15.2713	-1.99782	0.422581	-4.72766	2.27122e-06	1.25469e-05
EIF4G3	9.09862	-0.251776	0.144837	-1.73835	0.0821499	0.138626
BLACAT1	3.50403	-2.56082	0.509774	-5.02344	5.07539e-07	3.20481e-06
SLC6A8	18.4134	-0.370215	0.313129	-1.18231	0.237083	0.333627
RP11-164P12.5	4.88611	0.250872	0.253592	0.989273	0.322529	0.426826
NOP14	12.4852	0.150452	0.111313	1.35161	0.1765	0.262101
DMXL1	2.44979	0.131679	0.246567	0.534048	0.593308	0.685139
AARS	31.8042	0.187011	0.100967	1.85219	0.0639991	0.112351
VIPAS39	6.71282	-0.108174	0.158963	-0.680499	0.496188	0.599873
USP45	1.0543	-0.0633312	0.389869	-0.162443	0.870957	0.909233
KRT8P3	3.05577	-0.551176	0.390664	-1.41087	0.158283	0.239396
CHMP4C	14.064	-0.708633	0.20422	-3.46994	0.000520569	0.00165858
FAM83A	8.38966	-3.07253	0.638714	-4.81049	1.50557e-06	8.67612e-06
TATDN1	3.40846	-0.252597	0.240369	-1.05087	0.293317	0.395916
TMEM231	1.6999	0.940016	0.242025	3.88396	0.00010277	0.000391117
RP11-396K3.1	2.39269	0.812515	0.217889	3.72903	0.000192218	0.00068715
APOBEC3C	15.3712	-1.40038	0.175686	-7.97093	1.5749e-15	4.2924e-14
AKIRIN2	15.0923	-0.0907974	0.112655	-0.805975	0.420257	0.526916
TBX6	2.64813	-1.55796	0.462486	-3.36866	0.000755347	0.00231811
NRP1	11.5264	-0.550766	0.192098	-2.86711	0.00414241	0.0105008
FLT3	0.818578	-0.470952	0.540417	-0.871461	0.383502	0.489845
RNF126	10.7569	0.124664	0.165188	0.754677	0.450443	0.556448
ACTRT3	0.97646	-1.18043	0.508902	-2.31955	0.020365	0.0421557
RP11-282O18.3	0.957485	0.37653	0.364325	1.0335	0.30137	0.404299
SYNPO	20.1736	-0.457849	0.162498	-2.81756	0.00483899	0.0120719
DDB1	15.9717	0.0154031	0.100616	0.153087	0.878329	0.915281
RAD54L2	2.0255	0.0198209	0.278488	0.071173	0.94326	0.961866
LINC00116	7.18567	0.614899	0.187931	3.27195	0.00106808	0.0031593
ASF1B	5.49631	-0.452891	0.237283	-1.90865	0.0563072	0.100824
DPH3	7.04286	0.146393	0.145696	1.00478	0.315003	0.418663
ZC3H10	1.08321	0.747161	0.314343	2.3769	0.0174588	0.0368689
2021-03-08	5.42201	0.90825	0.143655	6.32243	2.57484e-10	3.0521e-09
MFF	9.11689	-0.0317891	0.134232	-0.236822	0.812795	0.864586
MSRB2	13.7448	0.424909	0.15727	2.70179	0.00689681	0.0165115
LDHAP3	0.770843	-0.828754	0.518192	-1.59932	0.10975	0.176521
NLRC3	1.07063	-0.845135	0.498311	-1.696	0.0898861	0.149338
ALDH1B1	16.8417	-0.548635	0.241259	-2.27405	0.0229633	0.0468384
FYB	4.36248	-1.49724	0.391516	-3.82421	0.000131192	0.000486911
ZNF394	7.21051	0.040201	0.15332	0.262203	0.793165	0.849452
RP3-402G11.26	0.672457	1.69252	0.338464	5.00058	5.71576e-07	3.57536e-06
CTCF	13.8389	-0.146506	0.112863	-1.29809	0.194258	0.283619
CTD-2026D20.3	0.918267	0.299232	0.383144	0.780991	0.434808	0.54118
HOMER3	7.9338	-0.855889	0.243817	-3.51037	0.000447479	0.00145115
SLC33A1	4.25625	0.487335	0.1711	2.84825	0.004396	0.0110876
HRH1	3.68714	-1.30809	0.317677	-4.11769	3.82691e-05	0.000161565
ERCC5	4.95078	-0.0699543	0.184206	-0.379762	0.704122	0.779408
TSPAN1	127.134	-0.981689	0.293545	-3.34426	0.000825025	0.00250604
IRAK4	4.36227	0.213803	0.180784	1.18264	0.23695	0.333541
GPR107	12.7968	0.381811	0.119988	3.18207	0.00146224	0.00416529
RP11-638I8.1	1.69752	0.69498	0.270606	2.56824	0.0102218	0.0231605
MRPS27	8.09074	0.195741	0.133844	1.46246	0.143616	0.220797
RP4-612B15.3	0.942978	0.0103312	0.403579	0.025599	0.979577	0.985481
DDX58	6.65705	-1.06934	0.235474	-4.5412	5.5935e-06	2.84215e-05
SNX22	0.739545	0.35253	0.483794	0.728679	0.466198	0.571418
C19orf60	8.8341	0.886147	0.195355	4.53608	5.73095e-06	2.90738e-05
C17orf62	9.72883	0.0324421	0.135279	0.239816	0.810473	0.862862
EIF4ENIF1	4.46793	0.275673	0.174857	1.57656	0.114896	0.183344
TXNL4B	3.76726	0.0626943	0.202712	0.309278	0.75711	0.823094
RP5-1112D6.4	2.17512	0.596455	0.235213	2.53581	0.0112187	0.0250788
RP5-967N21.11	1.29455	0.738668	0.292453	2.52577	0.0115446	0.0256893
CENPB	40.7068	0.416907	0.110027	3.78914	0.000151172	0.00055287
ZBTB48	4.96508	0.681151	0.151923	4.48352	7.34228e-06	3.64747e-05
EXOC3L1	1.72956	0.788144	0.247936	3.17882	0.00147874	0.00420705
ACOX3	4.58019	0.0250608	0.187896	0.133376	0.893896	0.926863
PPP2R3C	4.87721	0.117771	0.175321	0.671746	0.501746	0.605176
KAT6B	2.39103	0.509247	0.226412	2.24921	0.0244994	0.0495304
LAIR1	4.01647	-1.76047	0.378285	-4.65381	3.25861e-06	1.73901e-05
COL6A2	169.875	-1.5723	0.24512	-6.41441	1.41366e-10	1.7508e-09
SPESP1	0.721574	-0.3629	0.539403	-0.672781	0.501087	0.604609
NSFL1C	11.6637	0.262279	0.110918	2.36463	0.0180481	0.037918
STC1	11.9669	-0.124648	0.234593	-0.531336	0.595186	0.686862
HN1L	24.4128	-0.0789431	0.143307	-0.550868	0.581724	0.6762
LYAR	6.43366	-0.131603	0.171055	-0.76936	0.44168	0.547691
NFAM1	2.5812	-1.50213	0.404111	-3.71713	0.000201499	0.000715223
DSN1	4.94224	-0.0166514	0.195739	-0.0850695	0.932206	0.95442
EGLN2	4.08811	0.287076	0.186862	1.5363	0.124464	0.196075
BHLHE40-AS1	0.56095	-0.900372	0.52293	-1.72178	0.0851088	0.142703
ATP5O	17.3741	0.303086	0.134306	2.25668	0.0240279	0.0486939
IL20RA	4.93164	0.100961	0.2243	0.450116	0.652627	0.736031
WNT5B	2.1949	-1.04977	0.434935	-2.41364	0.0157941	0.0338301
PPM1L	1.70353	0.572465	0.264857	2.16141	0.0306637	0.0600387
ERAP2	7.73789	-0.722863	0.346653	-2.08526	0.0370455	0.0706691
NME2P1	0.803796	0.194238	0.422054	0.460221	0.645358	0.730127
MTHFR	3.0345	0.050928	0.226182	0.225163	0.821852	0.870868
LDLRAD2	0.671594	-1.17782	0.517642	-2.27536	0.0228843	0.0467012
C1orf109	2.74966	0.555896	0.207357	2.68087	0.0073432	0.0174135
CRHR1-IT1	1.43484	0.727169	0.274466	2.64939	0.00806367	0.0188986
NUP85	7.21835	-0.0571431	0.153993	-0.371075	0.710582	0.785148
TIMMDC1	19.2266	-0.0693487	0.0972637	-0.712997	0.475848	0.581112
CP	10.0867	-1.99314	0.476	-4.18727	2.82332e-05	0.000123591
SLC37A4	8.12221	0.709987	0.174854	4.06046	4.89762e-05	0.000201455
SMYD2	6.76116	0.207169	0.151379	1.36855	0.171141	0.255421
NUPL2	4.6004	0.431619	0.165345	2.61041	0.00904346	0.0208421
CLHC1	0.927206	0.434848	0.36566	1.18922	0.234355	0.330468
CENPA	1.60805	-0.343936	0.354941	-0.968994	0.332548	0.43795
KLHL25	2.86191	-0.0600842	0.258849	-0.23212	0.816444	0.867259
RP1-199J3.5	0.817092	1.09602	0.336722	3.25496	0.00113407	0.00333277
CHEK1	1.60652	-0.411121	0.355127	-1.15767	0.246998	0.345212
HMGB1P10	2.20882	0.146856	0.269035	0.545863	0.58516	0.67886
EXOSC10	9.82998	-0.148849	0.133571	-1.11438	0.265116	0.365327
TMEM80	4.28825	0.762215	0.160487	4.74939	2.04031e-06	1.13891e-05
ST20-AS1	0.818127	0.957475	0.341037	2.80754	0.00499213	0.0123883
LINC01559	5.49711	-2.52866	0.557728	-4.53385	5.79173e-06	2.93172e-05
TMEM86B	1.80866	2.34177	0.249598	9.38216	6.46357e-21	4.06809e-19
RPIA	12.8968	-0.176872	0.127926	-1.38261	0.166785	0.250107
GCHFR	3.72371	-0.348705	0.256442	-1.35978	0.173899	0.258766
2021-03-03	2.79251	0.493702	0.229589	2.15037	0.0315259	0.061494
LY6E	165.244	-1.74222	0.268609	-6.48608	8.8099e-11	1.1304e-09
RP11-415J8.3	0.687398	-1.04355	0.517308	-2.01727	0.0436669	0.0811087
ECH1	56.5625	-0.00261389	0.133632	-0.0195604	0.984394	0.988775
KAT5	7.58983	0.0647485	0.142624	0.45398	0.649843	0.733666
TMEM99	5.08238	0.504027	0.168677	2.98813	0.00280693	0.00743413
JAK2	3.85439	-0.230369	0.223704	-1.02979	0.303107	0.406153
IGLV7-46	17.5076	-2.75571	0.547598	-5.03236	4.8447e-07	3.07003e-06
CCDC71	10.7662	0.187296	0.116944	1.60158	0.109248	0.17591
PEX3	4.47329	0.104596	0.184188	0.567879	0.570117	0.665746
SIT1	2.46159	-2.03879	0.571742	-3.56593	0.000362574	0.00120752
SNORD69	1.16795	-0.552344	0.429216	-1.28687	0.198141	0.288044
RP1-120G22.11	1.27934	1.31965	0.265027	4.9793	6.38161e-07	3.9411e-06
SOX21-AS1	0.941695	-1.49386	0.556345	-2.68513	0.00725022	0.0172315
PAK4	11.1538	0.179457	0.185509	0.967373	0.333358	0.4388
TNK2	8.59453	-0.919701	0.236876	-3.88262	0.000103336	0.000393085
RP11-46D6.1	1.33775	-0.751502	0.423403	-1.77491	0.0759133	0.1297
RP11-175O19.4	2.89529	0.0934969	0.228324	0.409491	0.682179	0.760793
CD300E	0.894315	-1.75826	0.570541	-3.08174	0.00205795	0.00565222
NHLRC2	3.00999	0.293225	0.212169	1.38204	0.16696	0.250323
CLIC1	277.973	-0.606964	0.153664	-3.94995	7.81688e-05	0.000306301
EIF3F	15.3959	0.221835	0.112776	1.96703	0.0491797	0.0897057
N4BP2	1.27431	0.773573	0.289513	2.67198	0.0075405	0.0178341
PVR	17.9656	0.799119	0.146193	5.4662	4.59795e-08	3.56491e-07
PLD6	1.47984	1.93844	0.222022	8.73085	2.52761e-18	1.08345e-16
IGLV2-11	55.6258	-3.00732	0.472993	-6.35805	2.04326e-10	2.4639e-09
COX6A1P2	1.86031	0.531819	0.254214	2.09201	0.0364375	0.0696418
RP11-677M14.5	1.10269	1.2413	0.281024	4.41705	1.00058e-05	4.83573e-05
MTURN	5.08674	1.62554	0.158549	10.2526	1.15169e-24	1.39826e-22
AC093620.5	0.900521	1.5658	0.329811	4.74758	2.05866e-06	1.14795e-05
GRN	164.659	0.0406313	0.145527	0.279201	0.780091	0.839155
EBI3	2.27248	-0.929296	0.40614	-2.28812	0.0221308	0.045325
DPH5	4.98021	0.570259	0.154814	3.68351	0.000230045	0.000805309
BTN3A2	7.12677	-0.946022	0.21722	-4.35513	1.32989e-05	6.26847e-05
RP11-529F4.1	1.34881	-0.253798	0.368142	-0.689403	0.49057	0.594739
NSUN2	11.9319	0.0960405	0.115168	0.833919	0.404327	0.510859
FAM120AOS	12.1264	0.21533	0.114617	1.87869	0.0602863	0.106899
XPA	6.6293	0.304341	0.143768	2.11689	0.0342688	0.0660882
PPM1N	1.36687	-0.461698	0.390515	-1.18228	0.237095	0.333627
MYO1C	31.6938	-0.474285	0.108022	-4.39063	1.1302e-05	5.40675e-05
DCAF12	12.5112	0.129946	0.125057	1.0391	0.29876	0.401571
ATAD3B	3.03509	0.0196426	0.234464	0.0837766	0.933234	0.955102
TM4SF4	130.116	0.0345517	0.39633	0.0871792	0.930529	0.953272
ZNF440	2.29102	-0.541452	0.307073	-1.76327	0.0778553	0.132562
MIR4477B	1.13686	0.998804	0.383311	2.60573	0.00916789	0.0210705
AL390877.1	1.19394	-0.697108	0.454764	-1.5329	0.1253	0.19712
CDC42	59.9843	-0.503995	0.0936436	-5.38205	7.36403e-08	5.4637e-07
ZNF777	6.18764	0.366735	0.145844	2.51456	0.011918	0.0264283
SLC31A2	0.665452	-0.971721	0.519343	-1.87106	0.0613368	0.108449
EIF4EBP3	6.56776	-0.892221	0.240215	-3.71426	0.0002038	0.000722429
SLC25A24	7.75152	-1.11937	0.21019	-5.3255	1.00675e-07	7.26108e-07
TMEM169	0.613482	-1.05206	0.527385	-1.99487	0.046057	0.0848792
PTER	4.28799	-0.380807	0.217614	-1.74992	0.0801317	0.135815
GAB2	5.64917	-0.0297253	0.176364	-0.168546	0.866154	0.905685
NXT1	16.3649	0.297388	0.127031	2.34107	0.0192284	0.0400826
SLC35B4	2.61289	0.0835875	0.242034	0.345355	0.729828	0.801001
WDR3	3.28022	-0.629306	0.290573	-2.16574	0.030331	0.0595109
CRADD	1.763	1.0439	0.229835	4.54197	5.5732e-06	2.83453e-05
ZHX2	10.4666	-0.604874	0.155051	-3.90114	9.57414e-05	0.000367158
PRDM11	0.905322	0.183872	0.393204	0.467624	0.640054	0.725168
GNA11	16.027	0.550889	0.113184	4.86719	1.13194e-06	6.6742e-06
BTAF1	5.10467	-0.0248567	0.181414	-0.137016	0.891018	0.924738
ZNF324B	1.19184	0.941796	0.285905	3.29409	0.000987402	0.00294511
TNKS1BP1	37.1898	-1.11083	0.128277	-8.65959	4.73451e-18	1.91421e-16
L3MBTL4	0.626223	-0.136109	0.498785	-0.272882	0.784944	0.843283
CTD-3184A7.4	6.00163	0.904683	0.210218	4.30355	1.68086e-05	7.7251e-05
MIR5010	0.664193	0.768065	0.401725	1.91192	0.0558865	0.10016
2021-09-05	3.65477	1.96467	0.209831	9.36315	7.73932e-21	4.82609e-19
TBCAP1	2.66483	0.679294	0.207949	3.26664	0.00108831	0.00321203
C3	182.286	-0.912403	0.3098	-2.94514	0.00322811	0.00840516
TCOF1	4.74402	0.246203	0.171757	1.43344	0.151732	0.23114
TRIM22	10.4103	-1.77993	0.276286	-6.44235	1.17636e-10	1.48444e-09
THAP6	1.63724	0.44833	0.274406	1.63382	0.102296	0.1664
AC009120.3	1.43961	-0.18564	0.35062	-0.529461	0.596486	0.687916
RP11-147L13.15	1.10684	0.311984	0.349535	0.892569	0.372088	0.47831
DHCR7	13.1302	-0.496244	0.209879	-2.36443	0.0180578	0.0379315
IGHG4	347.771	-2.31776	0.608549	-3.80866	0.000139722	0.000515111
DEF8	6.74669	0.28387	0.143378	1.97987	0.0477181	0.0875053
NUDT12	3.6173	0.568881	0.186454	3.05106	0.00228034	0.00618563
MYL12B	268.615	-0.474091	0.137088	-3.4583	0.0005436	0.00172407
RAB3A	3.06303	3.18771	0.237413	13.4269	4.20756e-41	6.13003e-38
GDA	6.34421	-0.283865	0.303275	-0.935999	0.349274	0.454856
USP34	3.31782	-0.385203	0.247818	-1.55438	0.120094	0.190205
RARRES3	57.8157	-2.04089	0.267019	-7.64323	2.11836e-14	4.78828e-13
LIN54	1.96451	0.600293	0.241973	2.48083	0.0131077	0.0287286
TAF1C	7.31113	-0.126057	0.160843	-0.78373	0.433199	0.539764
RHOH	1.43296	-0.887869	0.531857	-1.66938	0.0950427	0.156574
IGF2BP2	8.40782	-1.47074	0.281475	-5.22513	1.74037e-07	1.19859e-06
GABARAP	25.3571	0.591707	0.0965635	6.12765	8.91884e-10	9.50986e-09
LMCD1	6.72453	-0.79113	0.25114	-3.15015	0.00163184	0.00459023
AC011330.13	0.525164	-0.455319	0.526844	-0.864238	0.387457	0.494063
ACBD3	22.1761	-0.324344	0.127556	-2.54275	0.0109985	0.0246555
MZT1	7.34532	-0.000525334	0.153825	-0.00341515	0.997275	0.997898
RELT	1.8515	-1.50665	0.450373	-3.34533	0.000821847	0.00249828
PLA2G10	4.8715	-0.284185	0.399025	-0.712197	0.476343	0.581584
USP21	6.59192	0.146337	0.15003	0.975386	0.329369	0.434549
UBE2MP1	0.700156	0.239155	0.43785	0.546203	0.584926	0.678638
MAP1LC3B	18.3161	-0.361627	0.109612	-3.29915	0.000969792	0.0028969
DCTN1	13.3529	0.107311	0.107345	0.999683	0.317464	0.42134
RP11-295G20.2	3.02493	-0.290951	0.284756	-1.02176	0.306897	0.410202
USF1	23.916	-0.20471	0.128176	-1.5971	0.110242	0.177178
RN7SL689P	1.78687	-1.05826	0.406864	-2.60101	0.00929496	0.0213313
MT1XP1	0.668334	0.502628	0.431335	1.16528	0.243904	0.341679
CLSTN2	1.24862	1.67953	0.351082	4.78386	1.71963e-06	9.77157e-06
ZNF540	0.864991	1.92255	0.287593	6.68495	2.30998e-11	3.2848e-10
CCDC93	5.04632	0.0659515	0.174833	0.377227	0.706005	0.780889
ERI2	1.43885	-0.164942	0.347591	-0.47453	0.635122	0.721123
RP11-479G22.8	3.21693	-0.58965	0.299193	-1.9708	0.0487463	0.0890599
TMEM160	8.775	1.00266	0.204319	4.90731	9.23331e-07	5.54545e-06
C2orf81	3.06577	1.47949	0.163902	9.02664	1.77019e-19	9.06362e-18
NDUFB5	9.65959	0.0401966	0.128359	0.313157	0.754162	0.820627
TMEM259	36.4299	0.680977	0.142625	4.77459	1.8007e-06	1.01828e-05
CALM2	80.1633	-0.212904	0.0920558	-2.31277	0.020735	0.0428497
INTS7	3.70363	0.0198843	0.206466	0.0963078	0.923276	0.947984
CIAPIN1	11.1158	-0.171569	0.126378	-1.35758	0.174596	0.259609
SAFB2	10.1096	0.739253	0.108021	6.8436	7.7227e-12	1.19004e-10
F3	62.1052	-0.15773	0.278912	-0.565519	0.571721	0.667279
FAM3B	13.3083	1.41692	0.326559	4.33895	1.43168e-05	6.69314e-05
MIR548AR	0.737756	-0.402309	0.500027	-0.804574	0.421065	0.527708
ARRDC3	18.6736	-0.436021	0.184985	-2.35705	0.0184205	0.0386195
RPL27	255.615	0.474129	0.14681	3.22953	0.00123994	0.00360248
UCHL1	15.368	2.31272	0.294247	7.85979	3.84786e-15	9.88233e-14
AADAC	6.56782	-0.486118	0.462979	-1.04998	0.293728	0.39627
RP11-834C11.4	12.5442	-2.40375	0.3394	-7.08235	1.4173e-12	2.43447e-11
MRPL40	12.8956	0.602039	0.107814	5.58403	2.35007e-08	1.93338e-07
SH3TC1	5.10898	-0.00726847	0.204921	-0.0354696	0.971705	0.980037
ILF3-AS1	12.3557	1.42247	0.130714	10.8823	1.40013e-27	2.7364e-25
HDAC11	6.42776	0.657412	0.146025	4.50204	6.73034e-06	3.36754e-05
STX11	2.13486	-1.44727	0.421466	-3.4339	0.000594972	0.0018674
CTD-2589H19.6	1.14403	-0.936741	0.496589	-1.88635	0.0592479	0.105267
CPD	14.9839	0.0837467	0.174684	0.479418	0.631641	0.718532
CDV3	35.3933	-0.5266	0.102162	-5.15456	2.54222e-07	1.7004e-06
THRA	9.87238	0.890382	0.136471	6.52431	6.83147e-11	8.96651e-10
C2orf72	6.08678	0.730374	0.2785	2.62253	0.008728	0.0202219
CIDECP	2.5962	-0.0412956	0.250506	-0.164849	0.869063	0.907647
CTC-510F12.2	1.52701	-0.631582	0.389736	-1.62054	0.105116	0.170333
SLC4A11	5.03544	-0.552196	0.336287	-1.64204	0.100583	0.164115
BAZ2B	2.03499	-0.220695	0.297156	-0.74269	0.45767	0.563464
MAP6D1	0.762603	1.10931	0.351651	3.15458	0.00160729	0.00452776
NBPF15	2.21347	-0.912201	0.350821	-2.60019	0.00931714	0.0213645
WIBG	12.6381	0.222637	0.109208	2.03865	0.0414847	0.077813
PIGK	6.07812	0.601617	0.140276	4.28881	1.79635e-05	8.19715e-05
LAMC1	31.5263	-1.10678	0.162705	-6.80237	1.0291e-11	1.5403e-10
TULP4	2.34027	0.172046	0.249107	0.690654	0.489783	0.594191
RNF183	1.46864	-0.355088	0.434983	-0.816326	0.414314	0.520809
ANKRD22	13.7318	-0.847901	0.303199	-2.79652	0.00516562	0.0127754
GGT5	17.4144	-1.0375	0.199741	-5.19425	2.05549e-07	1.39997e-06
OPA1	7.1293	-0.266428	0.161917	-1.64546	0.0998755	0.163223
YWHAE	90.514	0.545911	0.0823813	6.62664	3.43417e-11	4.74858e-10
ZMYM6	1.38413	-0.383167	0.374574	-1.02294	0.306335	0.409588
RPL13	194.793	0.930186	0.174077	5.34352	9.11569e-08	6.63735e-07
LRRC14	4.77387	0.53553	0.15985	3.3502	0.000807538	0.00246038
C18orf21	4.35539	0.690428	0.162459	4.24987	2.13893e-05	9.60183e-05
POLG2	2.65331	0.119817	0.237526	0.504439	0.613953	0.703721
ADNP	13.5412	0.275225	0.102396	2.68786	0.00719125	0.0171193
FLAD1	8.78096	0.0391643	0.143671	0.272597	0.785163	0.843359
FAM96A	13.6384	0.0442655	0.110461	0.400732	0.688617	0.767119
CAMK1D	3.33932	0.19379	0.237572	0.815711	0.414665	0.521046
JDP2	5.01691	-0.18819	0.189665	-0.992221	0.32109	0.425412
KLC2	6.73948	1.03217	0.127373	8.10349	5.34037e-16	1.56462e-14
RALGAPB	5.47205	0.22913	0.160441	1.42813	0.153256	0.233135
THAP10	1.11927	0.603855	0.31884	1.89391	0.0582368	0.103723
CRYZ	14.982	-0.693414	0.185494	-3.73821	0.000185335	0.000664916
EXOC7	5.89457	0.182555	0.156948	1.16316	0.244766	0.342646
DHRS2	1.42538	3.01557	0.457401	6.59284	4.31491e-11	5.87018e-10
BPNT1	13.0696	-0.429544	0.15212	-2.82372	0.00474691	0.0118699
ANKRD11	5.81488	-0.117919	0.171635	-0.687035	0.492061	0.596097
SERTAD4	1.64536	-0.85481	0.398936	-2.14273	0.0321351	0.0625528
TCHP	1.84267	0.419368	0.262031	1.60045	0.109499	0.176258
WWC3	7.33978	-0.475002	0.171538	-2.76908	0.00562145	0.013773
TCTEX1D2	2.46032	0.776681	0.211387	3.67421	0.000238582	0.000831923
RNF181	45.8208	0.0448821	0.13235	0.339116	0.734523	0.804941
MLLT10	3.50478	-0.145081	0.221771	-0.654193	0.512987	0.615585
CACNA1H	5.75566	1.95992	0.226327	8.65972	4.72933e-18	1.91421e-16
FMR1	4.87386	-0.170665	0.190066	-0.897924	0.369226	0.475584
TTLL3	2.26573	-0.115858	0.276495	-0.419024	0.675198	0.754506
HEPH	9.63179	0.00262804	0.275403	0.00954254	0.992386	0.994722
PCBD2	1.3381	0.449577	0.304321	1.47731	0.139592	0.215529
SLC39A13	15.0895	-0.16818	0.131794	-1.27608	0.201926	0.292486
NUDT1	6.81502	0.0398366	0.187166	0.212841	0.831451	0.878516
ISY1	5.29502	0.0243424	0.173731	0.140115	0.888569	0.923001
TPM4	101.884	-1.36418	0.130578	-10.4472	1.50872e-25	2.17827e-23
MPZL2	19.4911	-2.43976	0.279905	-8.71638	2.87235e-18	1.20748e-16
SPATA18	2.33135	0.739335	0.218983	3.37623	0.000734874	0.00225918
ECSIT	15.3322	1.01445	0.108738	9.32936	1.06512e-20	6.54011e-19
SDE2	6.54212	-0.360457	0.176278	-2.04482	0.0408724	0.0768533
MCTP2	1.77336	0.278299	0.277453	1.00305	0.315837	0.419458
COPZ2	10.5718	-1.02147	0.2452	-4.16588	3.10149e-05	0.000133725
RN7SL2	76.0659	1.02062	0.212474	4.8035	1.55913e-06	8.95029e-06
NEURL4	3.41328	1.06016	0.166126	6.38165	1.75194e-10	2.13024e-09
AURKAIP1	42.8383	0.514777	0.154454	3.33288	0.000859526	0.00259754
FAM160A2	12.6249	-0.425198	0.160512	-2.64902	0.0080726	0.018914
GRHL1	1.5036	-0.824144	0.435335	-1.89313	0.0583411	0.103875
CDC6	2.1089	-0.934608	0.371692	-2.51447	0.0119212	0.0264318
NRBP1	22.5258	-0.468646	0.0993579	-4.71674	2.3965e-06	1.31574e-05
WDR19	2.31132	0.979039	0.205133	4.77271	1.81764e-06	1.02641e-05
MSMB	8.5825	-0.817902	0.719141	-1.13733	0.2554	0.355052
ALDH3A2	12.0252	0.0854483	0.172891	0.494231	0.621143	0.709683
SFTPD	1.46138	1.37186	0.316025	4.34098	1.41849e-05	6.63729e-05
B3GNT6	3.44864	0.587723	0.656948	0.894626	0.370987	0.477405
VTI1A	2.25173	-0.423607	0.300594	-1.40923	0.158766	0.239945
PLA1A	4.62976	0.245341	0.24083	1.01873	0.30833	0.411467
ZSCAN21	2.66862	0.720354	0.202435	3.55845	0.000373051	0.00123881
CD33	0.575141	-1.29749	0.523468	-2.47865	0.013188	0.0288889
EXOSC9	4.3605	0.294699	0.176239	1.67216	0.0944926	0.155812
THYN1	14.8029	0.202407	0.107638	1.88045	0.0600471	0.106521
GEMIN5	3.94966	0.209194	0.189802	1.10217	0.270388	0.370966
ZNF266	5.88099	0.326451	0.160429	2.03486	0.0418653	0.0783159
RP11-1220K2.2	2.45648	0.420938	0.464813	0.905606	0.365144	0.47116
DZIP1L	1.71424	-0.675194	0.372885	-1.81073	0.0701822	0.121488
SLC25A42	2.38917	1.22134	0.193643	6.30718	2.84172e-10	3.33636e-09
COL16A1	20.4943	-0.260824	0.223919	-1.16481	0.244094	0.341826
NOD2	1.0012	-2.11828	0.511236	-4.14345	3.42113e-05	0.000146089
C20orf196	2.70086	0.878896	0.193771	4.53574	5.74028e-06	2.90953e-05
RPS8	332.055	0.509417	0.131624	3.87024	0.000108726	0.000411148
ARRDC1	22.555	-0.245397	0.203461	-1.20612	0.227773	0.322692
KIAA1109	3.45312	0.441805	0.192019	2.30084	0.0214008	0.0439986
ADAM22	1.45169	-0.0946254	0.34704	-0.272664	0.785111	0.843359
VPS33A	2.09863	0.881651	0.218458	4.0358	5.44164e-05	0.000221227
ATP5A1	26.9169	0.6462	0.0981304	6.58512	4.54526e-11	6.14703e-10
RP11-278C7.4	1.60231	0.556207	0.273952	2.03031	0.0423248	0.0790188
DICER1	5.055	0.136337	0.172181	0.791826	0.428462	0.535236
RNF215	1.6897	-0.246438	0.329964	-0.746864	0.455146	0.561305
SH3BGR	2.37933	0.711141	0.227714	3.12295	0.00179047	0.00499027
RPS15A	58.6504	0.453926	0.138603	3.27501	0.0010566	0.00312995
CHD8	7.53488	0.103952	0.142031	0.731898	0.464231	0.569653
CCDC24	5.00155	0.925034	0.179917	5.14145	2.72621e-07	1.81287e-06
RP11-38M8.1	1.06074	0.589549	0.331975	1.77589	0.0757517	0.129465
AC062017.1	0.821769	0.662684	0.378525	1.7507	0.0799973	0.135622
IFI44	20.9426	-2.23983	0.290435	-7.71197	1.23886e-14	2.92831e-13
GADD45GIP1	27.5032	0.779304	0.152413	5.11309	3.16925e-07	2.08585e-06
CLIC6	4.83175	-0.976872	0.303314	-3.22066	0.00127896	0.00370175
ITGB1P1	1.17421	-1.28276	0.503212	-2.54915	0.0107986	0.0242719
CTA-445C9.14	1.35722	1.53232	0.237506	6.4517	1.10606e-10	1.40346e-09
CETN3	3.30727	0.740533	0.180678	4.09863	4.15604e-05	0.000174312
LOXL3	2.42495	-1.29893	0.379815	-3.41991	0.000626427	0.00195618
FAM229A	0.940279	0.405378	0.365973	1.10767	0.268003	0.368513
AC108463.1	0.618097	-1.20977	0.521384	-2.3203	0.0203246	0.0420775
TUSC2	11.0781	0.589076	0.106752	5.51816	3.42567e-08	2.73269e-07
TPP1	38.7987	-0.16301	0.111306	-1.46452	0.143051	0.220097
TMEM55B	9.75823	0.316891	0.118169	2.68168	0.00732537	0.0173766
WDR45	9.60887	0.210565	0.124203	1.69533	0.0900132	0.149472
CXCL14	97.1182	-1.68711	0.366176	-4.60737	4.07791e-06	2.14341e-05
MBD6	14.6928	0.134272	0.135662	0.989754	0.322295	0.42655
EMC9	7.8225	0.93629	0.142009	6.59317	4.30543e-11	5.86226e-10
ENTPD4	8.08935	0.0625032	0.141171	0.442748	0.657948	0.741093
CCT5	25.4594	-0.131144	0.119041	-1.10167	0.270605	0.371135
PCDHGB7	1.26402	-0.540062	0.424414	-1.27249	0.203199	0.294118
SPNS2	15.3445	-0.589732	0.263253	-2.24017	0.0250798	0.0505253
BBX	5.67916	-0.231791	0.180743	-1.28244	0.199689	0.289766
NME1-NME2	22.163	0.164678	0.23491	0.701025	0.483287	0.587823
SCAF11	7.30889	-0.112855	0.154574	-0.730105	0.465326	0.570785
FANCG	4.04528	0.148265	0.198745	0.74601	0.455662	0.561729
UGGT2	2.73756	-0.200654	0.256165	-0.783301	0.433451	0.540025
GSC	0.66881	-1.33508	0.532765	-2.50594	0.0122125	0.0270068
CCDC47	26.3761	0.182615	0.14192	1.28674	0.198184	0.288056
CCL8	0.960903	-0.289732	0.58819	-0.492582	0.622308	0.710588
KIAA1468	3.33228	0.372823	0.19731	1.88953	0.0588206	0.104594
KCNIP2	0.732776	-0.419307	0.534972	-0.783793	0.433161	0.539759
INPP5E	4.78594	0.559591	0.158162	3.53808	0.000403055	0.00132337
CAPRIN1	26.5248	-0.387759	0.101815	-3.80846	0.000139833	0.0005154
RP11-274B21.3	10.7364	-0.187865	0.236776	-0.79343	0.427527	0.534234
KLHDC9	2.97583	1.64351	0.17118	9.60103	7.91477e-22	6.01148e-20
IFT74	2.9714	0.518637	0.201823	2.56976	0.010177	0.0230731
RP11-324I22.4	0.773489	0.53657	0.389587	1.37728	0.168426	0.252213
AC006547.13	1.01521	-0.102529	0.401767	-0.255195	0.798573	0.853479
ERVK3-1	2.61149	0.145237	0.236863	0.613171	0.539763	0.639055
COX5B	62.5234	0.597416	0.151124	3.95316	7.71257e-05	0.000302574
PLXNC1	3.9434	0.332052	0.242523	1.36916	0.170951	0.255256
LINC00969	1.33681	-1.02578	0.454204	-2.2584	0.0239205	0.0485068
NUP133	7.09885	0.120336	0.145349	0.827906	0.407724	0.514259
RFC5	3.44906	0.183903	0.204355	0.899918	0.368164	0.474636
SNRPD2	80.9841	0.537366	0.138785	3.87192	0.00010798	0.000409014
LCAT	3.16374	-0.665853	0.277219	-2.4019	0.0163102	0.0347716
GALNT12	12.9301	0.302722	0.24506	1.2353	0.216719	0.309798
RP11-98D18.3	0.811841	0.556797	0.378622	1.47059	0.141402	0.217958
RP1-12G14.7	0.865833	0.460772	0.376715	1.22313	0.22128	0.315109
SART1	18.955	-0.0842836	0.102856	-0.819433	0.412539	0.519026
FDX1L	1.57325	1.20219	0.24247	4.95808	7.11915e-07	4.35796e-06
LINC00641	1.35398	1.68234	0.235095	7.15599	8.30691e-13	1.47264e-11
HNRNPA2B1	80.7696	-0.123817	0.0599675	-2.06473	0.0389483	0.0738245
ASB8	6.69797	0.67482	0.130406	5.17478	2.28184e-07	1.53974e-06
TNFRSF10C	1.46923	0.258277	0.314634	0.820879	0.411715	0.518193
CENPF	2.71112	-0.998388	0.334979	-2.98045	0.00287821	0.00759779
2021-09-01	2.93043	-0.657492	0.405277	-1.62233	0.104733	0.16985
RPS14	145.236	0.628505	0.131409	4.78283	1.72848e-06	9.81246e-06
RP11-541N10.3	1.87532	-0.219058	0.309493	-0.707797	0.479071	0.583669
NFIX	14.4511	-0.404898	0.161046	-2.51417	0.0119312	0.0264504
DMTN	11.7224	1.11715	0.191963	5.81963	5.89782e-09	5.47616e-08
BAG1	13.1955	0.731078	0.147576	4.9539	7.27421e-07	4.4444e-06
TJAP1	4.70209	0.0534323	0.181999	0.293586	0.769074	0.831571
RETN	4.78621	-2.15416	0.601618	-3.5806	0.000342801	0.00114739
SEMA4B	28.2853	-0.967705	0.235243	-4.11364	3.89462e-05	0.000164161
GAPDHP1	5.81966	0.729437	0.464885	1.56907	0.116632	0.185633
TMEM170B	0.726614	0.539172	0.402842	1.33842	0.18076	0.267583
MORF4L1P1	7.06129	-0.419674	0.174183	-2.40938	0.0159798	0.0341547
NAA30	3.41612	0.393391	0.193903	2.0288	0.0424788	0.079251
ENKD1	9.91922	0.790253	0.158862	4.97446	6.54286e-07	4.02892e-06
CHRDL2	2.56668	-1.21601	0.621641	-1.95613	0.0504501	0.0917617
RP11-254F7.2	2.76972	0.0937147	0.234681	0.399329	0.689651	0.767737
RP11-612B6.2	2.14036	0.0133874	0.27915	0.0479577	0.96175	0.973872
GABPA	4.48342	-0.249024	0.20317	-1.2257	0.220313	0.314067
IGLV2-18	5.65375	-3.57496	0.667531	-5.3555	8.53206e-08	6.26075e-07
ADCY4	2.03083	-0.265608	0.304698	-0.87171	0.383367	0.489783
NFYB	6.38906	0.0229154	0.160231	0.143014	0.886279	0.921109
PCDHGB5	0.995537	-0.744483	0.614876	-1.21079	0.225978	0.320488
CLASP2	2.36785	0.60753	0.220361	2.75697	0.0058339	0.01425
MRGPRF	5.45486	-1.25339	0.364117	-3.44228	0.000576842	0.00181978
FXR2	8.65384	1.00456	0.108904	9.22432	2.85368e-20	1.63918e-18
LPCAT4	29.1848	-1.26155	0.264057	-4.77757	1.77423e-06	1.00437e-05
ULK3	11.9976	0.673567	0.154944	4.34716	1.37911e-05	6.47003e-05
ICE2	1.9371	0.0849461	0.279047	0.304415	0.760812	0.825733
DACT3	2.20108	-1.46957	0.442313	-3.32246	0.000892267	0.00268737
HEPACAM2	10.4217	4.94857	0.473345	10.4545	1.39773e-25	2.03636e-23
ALKBH3	6.59292	0.225696	0.147719	1.52788	0.126543	0.198724
FAM26F	4.28309	-1.11095	0.374483	-2.96661	0.00301105	0.00791068
GID8	17.7032	0.391384	0.0940359	4.16207	3.15381e-05	0.000135686
JUP	112.813	-1.04422	0.194383	-5.37196	7.78846e-08	5.75197e-07
UAP1	23.3133	0.0417368	0.152763	0.273213	0.784689	0.843084
AP5B1	4.9183	-0.351995	0.200389	-1.75656	0.0789923	0.134213
DCTPP1	21.2557	-0.20941	0.129984	-1.61104	0.107171	0.173104
PURB	7.18724	0.0932678	0.145234	0.642191	0.520749	0.622448
POLA2	2.65437	-0.16644	0.256875	-0.64794	0.517023	0.619269
RNF220	6.43751	0.554407	0.138911	3.99109	6.57701e-05	0.000262327
RP11-977G19.12	0.696294	1.51757	0.333726	4.54734	5.43283e-06	2.7737e-05
RP11-158H5.2	0.532107	0.816772	0.437149	1.86841	0.0617055	0.109015
CDKN1A	61.5067	-0.388121	0.161121	-2.40887	0.0160018	0.0341973
VAMP8	131.061	-0.289523	0.166117	-1.74289	0.0813527	0.137513
NRD1	16.7466	-0.0459628	0.100499	-0.457345	0.647423	0.731398
RP11-567M16.6	1.90639	2.02271	0.192637	10.5001	8.62868e-26	1.29237e-23
COPS7A	25.3506	0.5779	0.114432	5.05018	4.41403e-07	2.81942e-06
ACAD9	8.65971	-0.0113618	0.137404	-0.0826891	0.934099	0.955485
NDUFS8	14.948	0.610223	0.150393	4.05753	4.95934e-05	0.000203738
TBC1D19	1.95453	0.684812	0.237923	2.87829	0.00399831	0.0101785
ARHGEF28	2.73477	0.701079	0.202666	3.45928	0.000541628	0.00171822
RPL3	442.936	0.93872	0.1147	8.18415	2.74238e-16	8.30801e-15
C12orf76	1.49968	1.35495	0.235163	5.76173	8.3254e-09	7.46213e-08
MZB1	6.69842	-1.91294	0.466868	-4.09738	4.17846e-05	0.000175069
ATP13A1	9.90476	0.609569	0.110898	5.49668	3.87015e-08	3.04632e-07
KIAA1211	3.18528	-0.371153	0.324702	-1.14306	0.253015	0.352378
PRMT7	3.13827	0.134069	0.217202	0.617253	0.537068	0.636622
LINC00294	3.35546	0.173547	0.20846	0.832518	0.405117	0.511494
ANXA2P2	10.6479	-1.74073	0.243954	-7.13549	9.6444e-13	1.69289e-11
RPP25	8.4028	-0.37068	0.206485	-1.7952	0.0726225	0.124997
RAB40B	3.29744	0.677568	0.189147	3.58223	0.000340674	0.00114123
TMEM216	6.0901	0.0349797	0.1608	0.217535	0.827791	0.875771
PAFAH1B3	16.2359	0.204034	0.163509	1.24785	0.212086	0.304506
RPS11P5	1.82603	0.65645	0.255772	2.56655	0.0102716	0.0232603
FUBP3	9.44474	0.451254	0.117293	3.84725	0.000119452	0.000448217
MAL	1.24579	-0.853272	0.608963	-1.40119	0.161158	0.242987
RP11-139H15.5	0.685178	-0.136852	0.488698	-0.280035	0.779451	0.838917
ANGPTL4	30.3002	-1.00055	0.410902	-2.43501	0.0148912	0.0320722
DRG2	2.94925	0.266995	0.216165	1.23514	0.216778	0.309854
RP4-545L17.11	0.868731	1.44062	0.303717	4.7433	2.10261e-06	1.1692e-05
SLC25A46	5.52492	0.392691	0.153002	2.56657	0.010271	0.0232603
INCENP	3.56588	-0.766558	0.264819	-2.89465	0.00379578	0.00971433
PDLIM5	13.9177	-0.807256	0.16235	-4.97231	6.6159e-07	4.07011e-06
IGKV4-1	138.447	-2.99654	0.470857	-6.36401	1.96551e-10	2.37551e-09
SH3BP5-AS1	1.4775	0.122157	0.317047	0.385298	0.700017	0.776295
CHST2	2.04682	-0.0193356	0.28859	-0.0670001	0.946582	0.963904
RP11-180M15.7	0.847174	-0.804533	0.506474	-1.5885	0.112174	0.179716
[truncated: 14,028 more rows]
