# Supplementary material for: Integration of Protein-Protein Interaction Networks and Gene Expression Profiles Helps Detect Pancreatic Adenocarcinoma Candidate Genes
Source: Front Genet. 2022 May 26;13:854661. doi: 10.3389/fgene.2022.854661 (PMC9197464; doi:10.3389/fgene.2022.854661)
Supplement: Supplementary file 9 [file Table1.XLSX]

## Sheet: Sheet1
Table S1. Gene ranks with the PRNet algorithm.
ID	PageRank	PageRankIndex	CAGs
APP	0.00334047	1
ELAVL1	0.00287153	2
XPO1	0.00205653	3	CAGs
CUL3	0.0015691	4	CAGs
EGFR	0.00150865	5	CAGs
GRB2	0.00147552	6
NXF1	0.00123558	7
FYN	0.00112897	8
MOV10	0.00110869	9
SNW1	0.00108898	10
MEOX2	0.00108142	11
MDFI	0.00107545	12
CDC5L	0.00102195	13
CDK2	0.000927644	14
TRAF2	0.00091875	15
MTUS2	0.000913718	16
HSP90AA1	0.000913483	17	CAGs
TCTN3	0.000900039	18
YWHAZ	0.000898122	19
UBC	0.000896954	20
TMEM17	0.000889109	21
COPS5	0.000881565	22
UBQLN2	0.000849701	23
PICK1	0.000835936	24
NTRK1	0.00083075	25	CAGs
SRPK2	0.000819088	26
JUN	0.000806502	27	CAGs
SRC	0.000806323	28	CAGs
MYC	0.0008038	29	CAGs
PIK3R1	0.000782343	30	CAGs
EP300	0.00078217	31	CAGs
CUL1	0.000778685	32
CDC42	0.000777461	33
MAPK1	0.00076472	34	CAGs
RNF2	0.000754484	35
CREB3L1	0.000737845	36	CAGs
REL	0.000735686	37	CAGs
KRT40	0.000728503	38
CTNNB1	0.000725513	39	CAGs
GOLGA2	0.000715403	40
AKT1	0.000705767	41	CAGs
RPA1	0.000703398	42
HSP90AB1	0.000703361	43	CAGs
EWSR1	0.000697502	44	CAGs
ESR1	0.000671356	45	CAGs
TP53	0.000669063	46	CAGs
TCTN2	0.000667081	47
EED	0.000663873	48	CAGs
ATXN1	0.000658783	49
SDCBP	0.000658772	50
APC	0.000658414	51	CAGs
CRK	0.000655247	52
YWHAB	0.000647029	53
HDAC1	0.000646394	54
BRCA1	0.000628158	55	CAGs
DLG4	0.000625591	56
YWHAG	0.000617461	57
ZDHHC17	0.000609939	58
LPAR1	0.000606526	59
KRTAP10-7	0.0006052	60
PROP1	0.000604671	61
SIRT7	0.000603703	62
ABL1	0.000594021	63	CAGs
RAC1	0.000591729	64	CAGs
STAT3	0.000586447	65	CAGs
PCNA	0.000582016	66
TRIM27	0.000578745	67	CAGs
FBXW11	0.000576536	68
LCK	0.000572818	69	CAGs
HNRNPA1	0.000571572	70
SGTB	0.000571466	71
BAG3	0.000571202	72
CSNK2A1	0.000565653	73
HUWE1	0.000564559	74
TFIP11	0.000564479	75
SMAD2	0.000559565	76	CAGs
NEDD4	0.000558377	77
PTPRK	0.000556021	78	CAGs
PPP1CA	0.000555403	79
CBL	0.000553434	80	CAGs
GSK3B	0.000546567	81
RPA2	0.000539957	82
LGALS8	0.00053868	83
CASP8	0.000538292	84	CAGs
CREB3	0.000536632	85
SGTA	0.000532936	86
RHOA	0.000531076	87	CAGs
UBQLN1	0.000530091	88
CDK1	0.000529696	89
TRIM23	0.000527714	90
ERBB2	0.000527233	91	CAGs
NFKB1	0.000526673	92
HLA-A	0.000525697	93	CAGs
TMPRSS2	0.000525059	94	CAGs
NCK1	0.000522565	95
LGALS3	0.000521065	96
TMEM237	0.000516829	97
PIN1	0.000513486	98
YWHAQ	0.000511898	99
MYH9	0.000511872	100	CAGs
ACTB	0.000508994	101
CUL7	0.000508802	102
HGS	0.000508481	103
TCF4	0.000507883	104
KRT31	0.000507441	105
BMI1	0.000506667	106
HSPA8	0.000506636	107
GABARAPL2	0.000505884	108
CUL5	0.000505781	109
SYK	0.000505173	110	CAGs
RBPMS	0.000505074	111
CUL2	0.000503636	112
RELA	0.000501122	113
PDGFRB	0.000496268	114	CAGs
LYN	0.000494776	115
PTPN6	0.000492764	116	CAGs
VHL	0.00048891	117	CAGs
CREBBP	0.000488725	118	CAGs
PPP1CC	0.000484181	119
MAPK14	0.000483332	120
ITGB1	0.000482922	121
HTT	0.000482815	122
SHC1	0.000480413	123
CANX	0.000479359	124
UBE2I	0.000478257	125
CAV1	0.000477417	126
TRAF6	0.000477167	127
POLR2A	0.000476538	128
FAF2	0.000476115	129
TRAF1	0.000475952	130
KRTAP10-3	0.000473105	131
MAPK8	0.000472921	132
SUZ12	0.000467518	133	CAGs
OTUB1	0.000467343	134
VCP	0.000467302	135
AURKA	0.000466957	136
HSPB1	0.000464841	137
PRKACA	0.000461652	138	CAGs
HLA-DPA1	0.000460678	139
TMEM216	0.000459025	140
ZAP70	0.000452138	141
GLYR1	0.000451663	142
KDM1A	0.000450522	143
ADAMTSL4	0.000450427	144
SH3KBP1	0.0004504	145
LRRK2	0.000449939	146
LNX1	0.000449104	147
PAK2	0.000448952	148
RAB7A	0.000447389	149
SRPK1	0.000444154	150
OBSL1	0.000444081	151
POMK	0.000443924	152
NDUFS3	0.000442733	153
USP7	0.00043936	154
MED4	0.000439231	155
DHX9	0.000437005	156
CUL4B	0.000436844	157
DDB1	0.000435316	158
IQGAP1	0.000434191	159
TGFBR1	0.000433742	160
HNRNPK	0.000433626	161
HOXA1	0.000432836	162
RPA3	0.000430954	163
VCAM1	0.000428992	164
MAP1LC3B	0.000427857	165
VAPA	0.000426047	166
PRKDC	0.000425513	167
SMAD3	0.000425151	168	CAGs
CAPZA2	0.000422647	169
GOLT1B	0.000421036	170
ITGA4	0.0004208	171
PAX6	0.000420102	172
TERF1	0.00041846	173
TRIP6	0.000418098	174
HLA-C	0.000417308	175
GOLGA6L9	0.000416523	176
GABARAP	0.00041475	177
CASP3	0.000412899	178	CAGs
FUS	0.000412835	179	CAGs
UBA1	0.000412698	180
NDUFS6	0.000411673	181
FN1	0.00040834	182
STX1A	0.000407067	183
HDAC2	0.000406215	184
PTBP3	0.000405239	185
PLK1	0.000403651	186
KAT5	0.000401424	187
SOS1	0.000401313	188
DVL3	0.000400809	189
SLAMF1	0.000400573	190
CDC37	0.000400558	191
RAD21	0.000399824	192	CAGs
MAPK3	0.000399679	193
ALB	0.000399272	194
FBXO6	0.00039734	195
JAK2	0.000395519	196	CAGs
YWHAE	0.000394711	197	CAGs
PLCG1	0.000393943	198	CAGs
CEP128	0.00039158	199
TERF2	0.00039127	200
SP1	0.00039123	201
XRCC5	0.000390515	202
STAU1	0.000389946	203
UBE2D1	0.000389674	204
PKM	0.000389231	205
BTK	0.000389167	206	CAGs
HECW2	0.000388326	207
STAT1	0.000388279	208
KPNB1	0.000388199	209
CSNK1A1	0.000388138	210
MCM7	0.00038765	211
MAP1LC3A	0.000384641	212
ITSN1	0.000383945	213
FHL2	0.000379058	214
PRKCA	0.000378981	215
RAF1	0.000378809	216	CAGs
TCF12	0.000378137	217	CAGs
SIRT1	0.00037807	218
HNRNPD	0.000376549	219
FAM161A	0.000376139	220
POU6F2	0.00037487	221
F2	0.000374847	222
FLNA	0.000374609	223	CAGs
RAB5A	0.0003735	224
PTPRC	0.000371773	225	CAGs
SLC39A4	0.000371632	226
SF3B3	0.000371388	227
RB1	0.000371039	228	CAGs
USHBP1	0.000368031	229
PTK2	0.000367121	230
IKBKG	0.000366652	231
NCK2	0.000366253	232
PSMA3	0.000365991	233
ZRANB1	0.000365143	234
MDM2	0.000364098	235	CAGs
MAP3K7	0.000363515	236
SYNCRIP	0.000362952	237
SH2D1A	0.000362029	238
BIRC2	0.000361699	239
GNAI2	0.000360531	240
XIAP	0.000360063	241
SIN3A	0.000358886	242
PPP1CB	0.00035822	243
EZH2	0.000358112	244	CAGs
SF1	0.00035751	245
CSNK2A2	0.000357202	246
DLG2	0.000356084	247
BTRC	0.00035591	248
UBE2N	0.000355282	249
CALCOCO2	0.000354918	250
KANK2	0.000352427	251
TAZ	0.000351306	252
CCDC8	0.000350888	253
PAK1	0.000350704	254
ZNF417	0.000350179	255
BIK	0.000349289	256
ABI2	0.000348689	257
AR	0.00034817	258	CAGs
LZTS2	0.000347544	259
HSPA4	0.000346304	260
ESR2	0.000345433	261
RAB5C	0.000344575	262
PSEN1	0.000344473	263
HNRNPA2B1	0.000344264	264	CAGs
RUVBL2	0.00034401	265
SFN	0.000343976	266
THBS1	0.000342127	267
GNAI3	0.000341212	268
ITCH	0.00034113	269
FXR2	0.000340503	270
CLTC	0.00033991	271	CAGs
BARD1	0.000339728	272	CAGs
LCP2	0.000339583	273
CAND1	0.000339163	274
UBE2D2	0.00033895	275
STX12	0.000337926	276
CRKL	0.000337536	277
TMEM25	0.000337007	278
ILF3	0.000336815	279
GABARAPL1	0.000336656	280
ENO1	0.000336631	281
IKBKE	0.000336061	282
ITSN2	0.000335843	283
NDUFA2	0.000335521	284
PCM1	0.000335321	285	CAGs
PTPN11	0.000335138	286	CAGs
DHX15	0.000334925	287
IPPK	0.000334426	288
DCTN1	0.000334288	289	CAGs
IKZF1	0.000334218	290	CAGs
MAP2K1	0.00033303	291	CAGs
PAXIP1	0.000331176	292
PXN	0.000330852	293
SSX2IP	0.000330747	294
KRTAP5-9	0.000330514	295
CUL4A	0.000330363	296
A2M	0.000330077	297
MCOLN3	0.000330077	298
PRPF40A	0.000329967	299
YES1	0.000328942	300
SF3B1	0.000328826	301	CAGs
INCA1	0.000328623	302
PIK3CG	0.000327855	303
HNRNPR	0.000326839	304
MORF4L1	0.000325861	305
HSPD1	0.000325825	306
NCL	0.000323078	307
PSMD2	0.00032282	308
SRSF1	0.000322294	309
UBE2D3	0.000321586	310
CDH1	0.000321165	311	CAGs
HLA-E	0.000319348	312
DCUN1D1	0.000319092	313
MFF	0.000318873	314
KLRC1	0.00031887	315
HSPA5	0.000318396	316
BMPR1A	0.000318155	317	CAGs
CCNA2	0.000317499	318
HLA-DRA	0.00031733	319
FHL3	0.000316696	320
DCN	0.000315393	321
RBBP4	0.000315368	322
EIF4A3	0.000315045	323
EZR	0.000314901	324	CAGs
TRIM54	0.000314885	325
ATP6V1A	0.000313835	326
FGFR1	0.000312583	327	CAGs
DDX3X	0.000311844	328	CAGs
GNAI1	0.000311694	329
SNRNP200	0.000311312	330
PTCH1	0.000311069	331	CAGs
NEDD8	0.000310871	332
PNMA1	0.000310259	333
ABI1	0.000308381	334	CAGs
CD3E	0.000308035	335
EFEMP2	0.000307675	336
CFL1	0.000307423	337
PPP2CA	0.000306822	338
SRRM2	0.000306369	339
CCT3	0.000306264	340
HNRNPC	0.000305019	341
USP2	0.000305	342
KHDRBS1	0.000304807	343
TMEM30A	0.000303905	344
MCC	0.000303224	345
RNPS1	0.000302821	346
SCNM1	0.000302725	347
HNRNPF	0.00030199	348
B2M	0.000301713	349	CAGs
MED23	0.000301275	350
TXLNA	0.000300778	351
UBQLN4	0.000300697	352
TMEM79	0.000299748	353
RAB1A	0.00029888	354
CEP135	0.000298265	355
TRIM41	0.000298214	356
TRIM28	0.000298213	357
CCT6A	0.000298127	358
NDUFA8	0.00029743	359
POT1	0.000297003	360	CAGs
ENKD1	0.000296097	361
IKBKB	0.000296094	362	CAGs
CTNNA1	0.000296074	363
ATP4A	0.000296056	364
YWHAH	0.000295888	365
COL4A2	0.000295198	366
NDUFA12	0.000295092	367
TEK	0.000294985	368
CDC20	0.000294451	369
COPS6	0.000294311	370
CCT2	0.000294143	371
XRCC6	0.000293996	372
CCDC85B	0.000293613	373
DDX5	0.000292955	374	CAGs
JAK1	0.000292817	375	CAGs
NDUFS7	0.000291609	376
SF3A1	0.000291604	377
HDAC5	0.000291551	378
GNAO1	0.000291464	379
ABCE1	0.000291191	380
PEX19	0.00028997	381
EPS15	0.000289279	382	CAGs
BUB1B	0.000289231	383	CAGs
CCDC136	0.000288974	384
ARHGEF7	0.000288789	385
RPS8	0.000288718	386
RASA1	0.000287817	387
DTX2	0.000287797	388
TRAF4	0.000287409	389
SFPQ	0.000287077	390	CAGs
SPINT2	0.000286781	391
CBX5	0.000286743	392
ERGIC3	0.000286459	393
PIAS2	0.000286278	394
FTH1	0.000286227	395
OFD1	0.000286066	396
TUBB	0.000285126	397
TP53BP2	0.000284977	398
HRAS	0.000283257	399	CAGs
HSPA9	0.000283153	400
PTPN1	0.000283072	401
STUB1	0.000282541	402
LMO2	0.000282521	403	CAGs
APPBP2	0.00028234	404
KIT	0.000282245	405	CAGs
MAPK6	0.000281462	406
CLK1	0.000281076	407
COL1A2	0.000280549	408
SKP1	0.000279813	409
CCT5	0.000279728	410
TCF3	0.00027922	411	CAGs
SMARCD1	0.000278963	412	CAGs
SMURF1	0.00027889	413
RUVBL1	0.000278142	414
TNS2	0.000277988	415
SMC1A	0.000277445	416	CAGs
SMAD1	0.000277352	417
DDX41	0.000277096	418
SNTA1	0.000276678	419
TOP1	0.000276487	420	CAGs
PSMC2	0.000276323	421
SUPT16H	0.000275832	422
VDAC1	0.000275809	423
STK4	0.000275509	424
BCL6	0.000275397	425	CAGs
SMC3	0.000275347	426
CCNB1	0.000275329	427
AURKB	0.000274814	428
HERC2	0.000274481	429
NR3C1	0.000274477	430
CSNK2B	0.0002741	431
PTK2B	0.000273881	432
PARP1	0.00027345	433
KRT34	0.000273175	434
TSG101	0.000272878	435
NPM1	0.000272861	436	CAGs
RUNX1T1	0.000272546	437	CAGs
VAV1	0.000272163	438	CAGs
NDUFV1	0.000271856	439
PSMA6	0.000271727	440
CBLB	0.000271456	441	CAGs
SMARCAD1	0.00027099	442
NIF3L1	0.000270898	443
HDAC6	0.000270858	444
NAAA	0.000270694	445
SUMO2	0.000270686	446
MTOR	0.000270095	447	CAGs
IKZF3	0.000269758	448
EIF6	0.000269613	449
HNRNPH1	0.000269525	450
GAPDH	0.000269063	451
ATM	0.000268487	452	CAGs
ZACN	0.000268235	453
TBP	0.000267791	454
AKAP8L	0.000267514	455
LASP1	0.000267472	456	CAGs
SMAD9	0.000267414	457
CARD10	0.00026704	458
CTTN	0.000266542	459
UBE2V1	0.000266302	460
CDC23	0.000265472	461
SMAD4	0.000265359	462	CAGs
SRRM1	0.000265228	463
GEM	0.00026509	464
BEX2	0.000265006	465
SHMT2	0.000264521	466
TERF2IP	0.000264346	467
ZNF250	0.000264007	468
PML	0.000263786	469	CAGs
KRTAP10-9	0.000263776	470
TUBA1A	0.000263614	471
FAS	0.000263376	472	CAGs
HOOK2	0.000263188	473
VCL	0.000262989	474
YAP1	0.000262743	475
HNRNPU	0.000262554	476
NDUFA13	0.000261902	477
KAT2B	0.000261873	478
PDPK1	0.000261838	479
CCT7	0.000261567	480
CREB1	0.000261548	481	CAGs
HLA-DRB1	0.000261103	482
NDUFS5	0.000260666	483
EPHA2	0.000260641	484
NDUFB8	0.000260482	485
RBPJ	0.000260289	486
MAPT	0.000260167	487
CLEC10A	0.000260066	488
LGALS9	0.000260037	489
RAP1A	0.000259932	490
SMARCC2	0.000259774	491
HMBOX1	0.000259386	492
DISC1	0.0002593	493
CCT4	0.000259052	494
WAS	0.000258812	495	CAGs
U2AF2	0.000258257	496
SUV39H1	0.0002579	497
WNK1	0.000257513	498
TCEANC	0.00025727	499
NDUFS8	0.000256764	500
SPTAN1	0.000256519	501
RPL18	0.000256158	502
KRTAP10-8	0.00025584	503
BCL2L1	0.000255816	504
PRPF19	0.000255664	505
MCRS1	0.000255124	506
LGR4	0.000255099	507
MAGOH	0.000254352	508
RANBP2	0.000254251	509	CAGs
RBM39	0.000254111	510
VDAC2	0.000253423	511
TRAF3	0.000253093	512
KRT27	0.000252696	513
DAZAP2	0.000252685	514
FATE1	0.000252361	515
MSH2	0.000252332	516	CAGs
ERBB3	0.000252208	517	CAGs
MAPRE1	0.000252096	518
SRSF2	0.000251951	519	CAGs
DYNC1H1	0.000251681	520
MAP4K4	0.000251676	521
PSMC3	0.000251498	522
HSF2BP	0.000251331	523
RAB2A	0.000251082	524
HLA-B	0.000250356	525
COL1A1	0.000250201	526	CAGs
LMNA	0.000250139	527	CAGs
MORF4L2	0.000249918	528
GORASP2	0.000249874	529
TGFB1	0.000249722	530
ILK	0.000249311	531
THAP1	0.000249239	532
MYO1C	0.00024904	533
TNFRSF1A	0.000248626	534
IL6ST	0.000248319	535	CAGs
SMIM3	0.000248212	536
C3	0.000248106	537
GNAQ	0.000248044	538	CAGs
ZBTB16	0.000247884	539	CAGs
ATP1B3	0.000247694	540
TEKT4	0.000247547	541
OIP5	0.000247404	542
LIMA1	0.000247274	543
PON2	0.000247043	544
RPL14	0.000246722	545
DDX31	0.000246671	546
L3MBTL3	0.000246566	547
DNM2	0.000245981	548	CAGs
PPP2R1A	0.000245723	549	CAGs
LRP1	0.000245675	550
ACTR2	0.000245471	551
YPEL3	0.000244655	552
COL4A1	0.000244357	553
HDAC3	0.000244351	554
SNCA	0.000243916	555
SUGT1	0.000243857	556
ADRB2	0.000243773	557
PCBP1	0.000243762	558	CAGs
MDC1	0.000243557	559
ATL3	0.000243409	560
MAP3K5	0.000243406	561
IRS1	0.00024307	562
STIP1	0.000243025	563
ATP6AP2	0.000242874	564
GINM1	0.000242559	565
CAPN1	0.000242409	566
DLG1	0.000242333	567
ACTN1	0.000242285	568
IGF1R	0.000242012	569
MCM6	0.000241674	570
EEF1A1	0.000241391	571
VIM	0.000241026	572
ARHGEF6	0.000240992	573
SPPL2B	0.000240972	574
CFTR	0.000240924	575
MSN	0.000240754	576	CAGs
HDAC4	0.000240395	577
LMO4	0.000240331	578
ARRB1	0.000239915	579
PSMA5	0.000239375	580
NUP62	0.000239372	581
CHUK	0.000239144	582
RBBP7	0.000238837	583
RPL30	0.000238702	584
MLH1	0.000238623	585	CAGs
PLAU	0.00023861	586
PRKCZ	0.000238569	587
NDUFS4	0.000238341	588
USP54	0.000238221	589
PLAUR	0.000237945	590
SUMO1	0.000237895	591
PDGFRA	0.000237515	592	CAGs
NDUFV2	0.000237334	593
ATF2	0.000237305	594
PCSK5	0.000237261	595
NDUFA6	0.000236395	596
KRTAP12-3	0.000236241	597
SMARCA5	0.000236238	598
TCTN1	0.000236192	599
ARF6	0.00023607	600
PRKCB	0.000235989	601	CAGs
C3AR1	0.000235522	602
PLCG2	0.000235454	603
NCOR1	0.000234535	604	CAGs
RPL13	0.000234433	605
KRT15	0.000234409	606
UQCRC2	0.000233846	607
MFAP1	0.000233809	608
BCAP31	0.000233701	609
MAP3K12	0.000233449	610
RAB11A	0.000233406	611
STX6	0.000233246	612
RPL37A	0.000233116	613
PRKCI	0.000232264	614
TNIP1	0.000231895	615
NONO	0.000231886	616	CAGs
MAP2K4	0.000231705	617	CAGs
MYD88	0.000231405	618	CAGs
MCM3	0.000231223	619
PAN2	0.000230948	620
SNAP23	0.000230878	621
TP53BP1	0.000230497	622
MET	0.000230374	623	CAGs
GNB4	0.000229907	624
SRSF7	0.000229791	625
SNRPA1	0.000229775	626
NUP153	0.000229412	627
DDX6	0.0002291	628	CAGs
BIRC3	0.000228627	629	CAGs
ARF1	0.000228563	630
RPL18A	0.000228469	631
UBE2E1	0.000228168	632
CDK9	0.000228091	633
RAB1B	0.000227731	634
SF3A2	0.000227539	635
PRPF8	0.00022748	636
KRTAP1-1	0.000227331	637
DDX17	0.000227286	638
STAT5A	0.000227188	639
MAP4K1	0.000227168	640
ITK	0.000227133	641	CAGs
RNF11	0.000226997	642
NDUFA11	0.000226776	643
PRKCD	0.000226771	644
CBX8	0.000226707	645
CCDC57	0.000226612	646
CEP44	0.000226524	647
EFTUD2	0.000226523	648
C1QA	0.000226284	649
STX4	0.000226015	650
CSF2RB	0.00022588	651
GNAS	0.000225673	652	CAGs
GNB1	0.000225668	653
SH2D4A	0.000225305	654
VAC14	0.000225107	655
CWF19L2	0.000224841	656
NEDD4L	0.000224509	657
SSRP1	0.000224502	658
TUBA1C	0.000224438	659
BAG6	0.000224327	660
SNRNP70	0.000223989	661
ITGB2	0.000223951	662
RPS6KA5	0.000223376	663
CEP170	0.000223197	664
SORBS3	0.000223024	665
CCHCR1	0.000222988	666
ROCK1	0.000222816	667
RPS14	0.000222811	668
YIPF3	0.000222793	669
SPICE1	0.000222725	670
CSNK1E	0.000222695	671
SLC39A5	0.00022262	672
GMCL1	0.000222582	673
APOA1	0.000222449	674
DVL2	0.000222437	675
TCP1	0.000222292	676
MYO18A	0.00022169	677
CHMP4B	0.000221573	678
MCM4	0.000221448	679
NCBP1	0.000221139	680
CD2	0.000221114	681
CEP162	0.00022084	682
RPS2	0.000220639	683
BSG	0.000220521	684
GAB1	0.000220406	685
DLD	0.000220399	686
PLSCR1	0.000220346	687
ACVR1	0.000220273	688	CAGs
HSPE1	0.000220156	689
KRTAP6-3	0.000220028	690
RAB3A	0.000219844	691
IQCB1	0.000219758	692
C1orf109	0.000219712	693
CCDC33	0.000219188	694
MMS19	0.000219087	695
TCEA2	0.000218931	696
SPG21	0.000218918	697
SMN1	0.000218878	698
HNRNPH2	0.000218732	699
STX7	0.000218719	700
PSMD4	0.000218448	701
SH3GL2	0.000218425	702
AHSA1	0.00021836	703
RPGRIP1L	0.00021827	704
ECT2	0.000217517	705
CNTRL	0.000217476	706	CAGs
RUNX1	0.000217074	707	CAGs
TRIM37	0.00021704	708
BCR	0.000216965	709	CAGs
PSME3	0.00021696	710
SRSF3	0.000216829	711	CAGs
VAPB	0.000216824	712
PLEKHF2	0.000216637	713
RBMX	0.000216153	714
SPARC	0.000215997	715
CREB5	0.000215506	716
THRAP3	0.0002155	717	CAGs
TUBG1	0.000215494	718
C1S	0.00021532	719
FLT1	0.000215202	720
DERL1	0.000214883	721
BLZF1	0.000214653	722
MMP14	0.000214595	723
RTN4	0.000214413	724
ANLN	0.000214412	725
KRTAP10-6	0.000214294	726
CARD9	0.000213857	727
RPL6	0.000213775	728
NDUFB10	0.000213744	729
MEOX1	0.000213717	730
FASLG	0.000213572	731
PTEN	0.000213539	732	CAGs
NEDD1	0.000213137	733
TSC22D1	0.000212724	734
CTSG	0.000212674	735
AMFR	0.000212351	736
RAN	0.000212149	737
HTR3C	0.000211801	738
PSMC1	0.000211621	739
HSPG2	0.000211022	740
KDR	0.000210984	741	CAGs
PITX3	0.000210825	742
MBD3	0.00021082	743
GNG2	0.000210635	744
NOP56	0.000210566	745
SQSTM1	0.000210418	746
DLG3	0.000210387	747
TSPAN3	0.000210312	748
CDK4	0.000210146	749	CAGs
PSMC6	0.000210091	750
APEX1	0.000210078	751
JUP	0.000209884	752
ZC3H18	0.000209809	753
SIAH1	0.000209462	754
TULP3	0.000209388	755
BBS7	0.000209165	756
WDR5	0.000208922	757
MCM2	0.000208898	758
CEP250	0.000208551	759
DDX1	0.000208493	760
RPL7	0.000208364	761
STX2	0.000208214	762
MAPK10	0.000207545	763
MAP3K3	0.000207515	764
RPL10	0.000207388	765	CAGs
FOS	0.000207305	766
DDIT4L	0.000207239	767
GAS8	0.000207163	768
NDUFA9	0.000207055	769
EVC2	0.000207025	770
ISG15	0.000206855	771
SNX2	0.000206629	772
CIAO1	0.000206481	773
LDLRAD1	0.000206393	774
TK1	0.000206321	775
HAUS1	0.000206044	776
P2RY12	0.000206033	777
AXIN2	0.000205983	778	CAGs
VPS52	0.000205939	779
SLC7A1	0.000205899	780
UQCRQ	0.000205868	781
CCT8	0.000205709	782
DBN1	0.000205645	783
PSMD1	0.000205492	784
SMARCE1	0.000205487	785	CAGs
AP2M1	0.000205437	786
SMARCA4	0.000205268	787	CAGs
MAX	0.000205031	788	CAGs
DYNLL1	0.000205017	789
SF3B2	0.000204776	790
KPNA2	0.00020462	791
CLPP	0.000204535	792
SIRT6	0.000204521	793
RPS3	0.000204429	794
UCHL5	0.000204385	795
SERPING1	0.000204329	796
RPS11	0.000204253	797
RBFOX2	0.000204222	798
UBR5	0.000204143	799	CAGs
CFLAR	0.000204078	800
CEACAM21	0.000204068	801
NEK6	0.000203906	802
RPL31	0.000203869	803
SPRY1	0.000203421	804
VAMP2	0.000203413	805
MYO19	0.000203297	806
PPP2CB	0.000203166	807
NDUFB7	0.00020304	808
LDHA	0.000203017	809
SNRPF	0.000202779	810
RALBP1	0.000202678	811
DOK1	0.000202548	812
KPNA1	0.000202543	813
ACVRL1	0.000202526	814
ZBTB14	0.000202487	815
LAT	0.000202309	816
TEX11	0.00020227	817
CACNA1A	0.000202252	818
USO1	0.000201702	819
KIFC3	0.000201581	820
IDS	0.000201568	821
ST8SIA4	0.000201539	822
CD3D	0.000201319	823
COL3A1	0.000201298	824	CAGs
RPS13	0.000201213	825
RIF1	0.000201011	826
BLOC1S6	0.00020077	827
RARA	0.000200677	828	CAGs
TRIM39	0.000200643	829
CENPJ	0.000200583	830
TOP2A	0.000200459	831
CD247	0.000200453	832
RAD23A	0.000200439	833
LDOC1	0.000200417	834
LIN7A	0.000200313	835
SYNE4	0.000200009	836
MTA2	0.000199964	837
BYSL	0.00019988	838
COG6	0.000199868	839
RPS15A	0.000199789	840
STAT5B	0.000199673	841	CAGs
CEP55	0.000199579	842
CFH	0.000199466	843
E2F1	0.0001993	844
RPS6KB2	0.000199198	845
MEPCE	0.000199177	846
UBE3A	0.000199127	847
PTBP1	0.000199105	848
E2F3	0.000199083	849
RPL23A	0.000199082	850
PSMA4	0.000198924	851
ABCA1	0.000198893	852
PRKAB2	0.000198753	853
MAP3K4	0.000198558	854
PSMD14	0.000198424	855
COPB1	0.000198395	856
NUDC	0.000198325	857
CSGALNACT2	0.000198215	858
EPS8	0.000198141	859
PLA2G10	0.00019814	860
HNRNPA3	0.000198033	861
AARSD1	0.000197922	862
UPF1	0.000197913	863
BANP	0.000197906	864
PLP1	0.000197898	865
SLC9A6	0.000197886	866
TKT	0.000197843	867
RPL8	0.000197478	868
G3BP1	0.0001972	869
UBA52	0.000197069	870
PIK3R3	0.000196766	871
MMGT1	0.000196652	872
CDR2	0.00019658	873
PTPN12	0.000196453	874
NUDT21	0.000196322	875
KRTAP1-3	0.000196321	876
TAGLN2	0.000196093	877
CAPZA1	0.000196074	878
SNRPE	0.000196053	879
KCTD9	0.000196031	880
UBE2E2	0.000195759	881
SET	0.000195505	882	CAGs
TADA2A	0.000195427	883
CD7	0.000195338	884
BUB1	0.000195326	885
CD44	0.000195134	886
RFC4	0.000195104	887
CDKN1A	0.000195089	888	CAGs
ZNF587	0.000195018	889
RBM8A	0.000194952	890
AXIN1	0.000194949	891	CAGs
UNK	0.000194947	892
IRAK1	0.000194829	893
HLA-F	0.000194773	894
HCFC1	0.000194371	895
RPS9	0.00019425	896
EEA1	0.000194168	897
COIL	0.000193983	898
WASL	0.000193932	899
RANBP9	0.000193783	900
ARL6IP1	0.000193689	901
TNK2	0.000193683	902
ECSIT	0.000193676	903
KMT2A	0.000193597	904	CAGs
SLC9A3R1	0.000193453	905
MMP2	0.000193348	906
RPL23	0.000193194	907
WWOX	0.000193028	908
RAP1B	0.000192685	909
TAF1	0.000192613	910
CCNDBP1	0.000192516	911
RPS18	0.000192279	912
RPL19	0.000192217	913
CHD4	0.000192182	914	CAGs
SMARCA2	0.000191943	915
VPS37C	0.000191629	916
RPL11	0.000191606	917
DDIT3	0.000191536	918	CAGs
CCR1	0.000191505	919
CHD3	0.000191468	920
CCDC120	0.000191424	921
RAB8A	0.000191419	922
FADD	0.000191414	923
BMPR2	0.000191267	924
PSMC5	0.000191081	925
SNRPB	0.00019095	926
TRRAP	0.000190834	927	CAGs
SKP2	0.000190821	928
USP11	0.000190806	929
RPN1	0.00019079	930	CAGs
SEC22A	0.000190762	931
MSX2	0.000190705	932
SNRPD1	0.000190394	933
NECAB2	0.000190302	934
KRTAP2-3	0.000190111	935
RABGGTB	0.000190095	936
PSMA7	0.000189854	937
TJP1	0.000189815	938
ARHGEF11	0.000189745	939
PITX1	0.000189587	940
TSGA10	0.000189568	941
PPP1R18	0.000189505	942
RAE1	0.000189455	943
CLU	0.000189406	944
LGALS1	0.000189062	945
PRDX1	0.000188972	946
NBN	0.000188969	947	CAGs
RBM14	0.000188382	948
PSMD11	0.000188193	949
RPSA	0.000188078	950
ARL6IP5	0.000187996	951
CHRD	0.000187954	952
CBX3	0.000187925	953
CCL5	0.00018788	954
ERLIN2	0.000187767	955
SRF	0.000187666	956
FAM161B	0.000187648	957
PRPF31	0.000187583	958
NCOA1	0.000187572	959	CAGs
AP1M1	0.000187447	960
MED26	0.000187129	961
ZCCHC10	0.000187045	962
ACTG1	0.00018697	963
PPP2R2B	0.00018682	964
MATR3	0.000186738	965
RPS5	0.000186644	966
RPL27	0.000186613	967
TINF2	0.000186587	968
PINK1	0.000186366	969
PPP1R32	0.000186329	970
NDEL1	0.000186211	971
STX11	0.000186144	972
KRTAP4-12	0.000186135	973
IL7R	0.000185856	974	CAGs
PSMB1	0.000185855	975
LZTS1	0.00018579	976
GOPC	0.00018573	977	CAGs
TIRAP	0.000185711	978
PRNP	0.000185704	979
SPAG8	0.000185652	980
TUBA4A	0.000185544	981
PIAS1	0.000185135	982
HNRNPL	0.00018505	983
RFX6	0.00018497	984
CASP10	0.000184959	985
RPS20	0.000184541	986
CEP76	0.000184461	987
NDUFB5	0.000184441	988
HNRNPH3	0.000184332	989
RPS3A	0.000184237	990
USP9X	0.000184211	991
RIPK2	0.000184004	992
DAB2	0.000183986	993
RPS7	0.000183902	994
TUBA1B	0.000183891	995
CRX	0.000183864	996
ATR	0.000183846	997	CAGs
SMAD7	0.000183831	998
EIF4G1	0.000183751	999
SMURF2	0.000183728	1000
PSMB4	0.000183646	1001
PTGER3	0.000183264	1002
KLHL20	0.000183122	1003
NCOA3	0.000183045	1004
POLR2B	0.000182924	1005
LCA5	0.000182812	1006
HOMER3	0.000182718	1007
HOMEZ	0.000182323	1008
SOX2	0.000182222	1009	CAGs
SOD1	0.0001822	1010
RINT1	0.000182195	1011
RYK	0.000182006	1012
ZNRF4	0.000181976	1013
ARRB2	0.000181906	1014
CCDC102B	0.000181735	1015
CATSPER1	0.00018166	1016
PSMB3	0.000181587	1017
AGTRAP	0.00018138	1018
CEP70	0.000181205	1019
CAMK2G	0.000181146	1020
NRP1	0.000181082	1021
ITGB5	0.000180877	1022
BLM	0.000180595	1023	CAGs
RPS19	0.000180529	1024
TFRC	0.000180483	1025	CAGs
JAK3	0.000180479	1026	CAGs
NUDCD3	0.000180425	1027
BTNL8	0.000180423	1028
ATP6V0D1	0.0001803	1029
CD93	0.000180234	1030
CST1	0.000180055	1031
ATXN7	0.000180043	1032
TUBGCP3	0.000180033	1033
CASP7	0.000179928	1034
PSMB2	0.000179855	1035
MSH6	0.000179842	1036	CAGs
TEX264	0.000179714	1037
NPPA	0.00017961	1038
PKN2	0.000179595	1039
PRPF4	0.000179406	1040
KAT6B	0.00017935	1041	CAGs
CTNND1	0.000179232	1042	CAGs
CD79B	0.000179033	1043	CAGs
RPL4	0.000179016	1044
HNRNPDL	0.000178987	1045
CAD	0.000178956	1046
LRRK1	0.000178918	1047
CD9	0.000178867	1048
PRMT1	0.000178622	1049
JUNB	0.000178621	1050
CDC6	0.000178609	1051
COX4I1	0.000178568	1052
ACTR3	0.000178542	1053
FSD2	0.000178476	1054
ANXA2	0.000178414	1055
PSMD3	0.000178341	1056
RAD23B	0.000178246	1057
PSMC4	0.000178186	1058
VKORC1	0.000178079	1059
BRAF	0.000178059	1060	CAGs
DNAJA1	0.000178003	1061
SCN3B	0.000177972	1062
RPL5	0.000177939	1063	CAGs
RPL24	0.000177771	1064
TRIO	0.00017763	1065
RPS6	0.000177611	1066
FAM168B	0.000177602	1067
BTN2A1	0.000177578	1068
NDFIP1	0.000177468	1069
LMO3	0.000177347	1070
DNMT1	0.000177335	1071
TBK1	0.000177227	1072
TPM3	0.0001771	1073	CAGs
LATS2	0.000177065	1074	CAGs
CERS2	0.000177008	1075
ITGA6	0.000176995	1076
VIPR2	0.000176929	1077
TGOLN2	0.000176875	1078
SNRPD2	0.000176838	1079
ZNF837	0.000176699	1080
RIPK1	0.000176697	1081
FKBP5	0.000176643	1082
HNRNPUL1	0.00017652	1083
CXCR2	0.000176493	1084
CSK	0.000176169	1085
RAD51	0.000176079	1086
CASP1	0.00017605	1087
CD2AP	0.000175947	1088
C1QB	0.000175861	1089
CEP120	0.000175759	1090
RPS24	0.000175625	1091
OXLD1	0.000175506	1092
NIFK	0.000175449	1093
PBX1	0.000175408	1094	CAGs
PRKAA2	0.000175144	1095
ZMAT2	0.000175039	1096
ZG16B	0.000174964	1097
NFKB2	0.000174934	1098	CAGs
EMC7	0.000174933	1099
HMGB1	0.000174865	1100
TANK	0.000174818	1101
CDC27	0.000174796	1102
CEBPB	0.000174767	1103
TIMMDC1	0.000174713	1104
SDHB	0.000174643	1105	CAGs
DAXX	0.000174607	1106	CAGs
TSPAN5	0.0001746	1107
LDB1	0.000174554	1108
TSGA10IP	0.000174461	1109
PLD2	0.000174372	1110
SGK1	0.000174296	1111	CAGs
ARHGDIA	0.000173837	1112
DTNBP1	0.000173803	1113
STX8	0.00017371	1114
TIAM1	0.000173648	1115
RPLP2	0.000173644	1116
ZNF688	0.000173575	1117
RPL9	0.000173444	1118
RPL10A	0.000173413	1119
SCLT1	0.000173373	1120
TTK	0.000173288	1121
LMAN1	0.000173259	1122
KRT19	0.000173165	1123
PSMD7	0.000173144	1124
FAM189A2	0.000172958	1125
RPL7A	0.000172901	1126
CD1B	0.000172881	1127
SPTBN1	0.0001728	1128
NIN	0.000172785	1129	CAGs
GPR89B	0.000172707	1130
RPL12	0.00017269	1131
TNRC6B	0.000172551	1132
SNRPA	0.000172506	1133
TXLNB	0.000172413	1134
MED1	0.000172398	1135
CD19	0.000172374	1136
RAB14	0.000172306	1137
TMEM67	0.000172106	1138
FOXK2	0.000171985	1139
UBR1	0.000171918	1140
TMEM171	0.000171749	1141
GDI1	0.000171625	1142
TPM1	0.00017147	1143
SETDB1	0.000171427	1144	CAGs
PPP3CA	0.000171331	1145
PLSCR4	0.000171282	1146
FBXO25	0.000171141	1147
ACVR2A	0.000171115	1148	CAGs
RPL27A	0.000171058	1149
ASGR2	0.000171054	1150
SNRPD3	0.000170919	1151
RAB5B	0.000170876	1152
SF3A3	0.000170654	1153
ITGA5	0.000170637	1154
EIF3A	0.000170578	1155
STAT2	0.000170567	1156
UBE2W	0.000170511	1157
RPS16	0.000170345	1158
YIF1A	0.000170329	1159
WDR1	0.000170229	1160
PIK3CA	0.000170054	1161	CAGs
NCSTN	0.000170006	1162
FBN1	0.000169918	1163
IMMT	0.000169862	1164
FBL	0.0001698	1165
PPP5C	0.0001698	1166
CSE1L	0.000169781	1167
CAPZB	0.000169775	1168
RPS25	0.000169646	1169
EBP	0.000169546	1170
CLEC7A	0.000169398	1171
FPR2	0.000169091	1172
RPL35	0.000168997	1173
NAP1L1	0.000168961	1174
RAD50	0.000168956	1175
GALNT7	0.000168873	1176
SERPINA5	0.000168771	1177
CDK6	0.000168655	1178	CAGs
EXOC8	0.000168645	1179
TMED2	0.000168635	1180
EEF1G	0.000168631	1181
TMEM185A	0.0001684	1182
RPL36	0.000168361	1183
ISLR	0.00016836	1184
BHLHE40	0.00016822	1185
CHM	0.000168161	1186
ZNF581	0.000168142	1187
USP39	0.000168069	1188
CD5	0.000167994	1189
PRKCE	0.000167982	1190
BAX	0.000167948	1191	CAGs
TMEM63B	0.000167864	1192
RPS15	0.000167831	1193
ATP6V1E1	0.000167802	1194
ODF2	0.000167779	1195
VTI1B	0.00016774	1196
SF3B4	0.000167732	1197
MID2	0.000167343	1198
ANTXR1	0.000167329	1199
REEP5	0.000167224	1200
SNIP1	0.000166941	1201
BCAR3	0.000166941	1202
RCC1	0.00016687	1203
NDUFB11	0.00016685	1204
ACAD9	0.000166836	1205
POLR2C	0.000166827	1206
PFDN5	0.000166784	1207
CPSF7	0.000166742	1208
KIAA0753	0.000166715	1209
ATF3	0.000166596	1210
STK11	0.000166571	1211	CAGs
VPS28	0.000166343	1212
IFT57	0.000166141	1213
DNMBP	0.00016607	1214
COPB2	0.000166041	1215
SSB	0.000165772	1216
RPL13A	0.0001655	1217
SNAP25	0.000165429	1218
TSPAN17	0.00016541	1219
KRT16	0.000165365	1220
PPM1B	0.000165257	1221
RPS27	0.000165243	1222
RAB8B	0.00016513	1223
RPL32	0.000165102	1224
PDLIM7	0.000165047	1225
ZWINT	0.000164851	1226
B4GAT1	0.000164359	1227
TBC1D22B	0.000164262	1228
BMP4	0.000164181	1229
KLHL38	0.00016412	1230
VEZF1	0.000164112	1231
NDC80	0.000164088	1232
RPL38	0.000164051	1233
ADCYAP1	0.000163909	1234
RPL3	0.000163843	1235
TMPO	0.000163772	1236
GDI2	0.000163709	1237
SRSF5	0.000163685	1238
GGA2	0.000163606	1239
COPS2	0.000163336	1240
FHL5	0.000163027	1241
NRXN1	0.000162873	1242
BHLHB9	0.000162863	1243
CD79A	0.000162573	1244	CAGs
HNRNPA0	0.000162235	1245
DNM1	0.000162192	1246
AKT2	0.000162148	1247	CAGs
GIT2	0.000162136	1248
UBL4A	0.000162127	1249
UBXN7	0.000162056	1250
RPLP0	0.000162039	1251
DNAAF2	0.000162011	1252
CMTM5	0.000161926	1253
TOMM40	0.000161698	1254
PNN	0.00016166	1255
CTBP1	0.000161651	1256
FTSJ1	0.000161627	1257
MEF2A	0.000161618	1258
ATP6V1B2	0.000161485	1259
ZNF526	0.000161338	1260
RPS4X	0.000161332	1261
SLC30A2	0.00016122	1262
MOB4	0.000160868	1263
BGN	0.000160771	1264
RAB6A	0.000160744	1265
HAP1	0.00016063	1266
HSP90B1	0.000160455	1267
QRICH1	0.000160373	1268
UBB	0.000160301	1269
SIAE	0.000160134	1270
GRIA2	0.000160062	1271
CCNB2	0.000159762	1272
CDR2L	0.000159761	1273
TRA2B	0.000159754	1274
MORN3	0.000159666	1275
ATP6V1C1	0.000159629	1276
UNC119	0.000159605	1277
SYNPO	0.00015952	1278
MEIS1	0.00015944	1279
WDR83	0.000159425	1280
SS18L1	0.000159356	1281	CAGs
SVIL	0.000159245	1282
TNFSF14	0.000159195	1283
UBE2K	0.000159107	1284
HIF1A	0.000159097	1285	CAGs
ALYREF	0.000158967	1286
LZTR1	0.000158918	1287	CAGs
ACVR2B	0.00015887	1288
NDN	0.000158855	1289
PATZ1	0.000158808	1290	CAGs
LENG1	0.000158696	1291
NINL	0.000158664	1292
SIRT4	0.000158635	1293
ETS1	0.000158572	1294
TNF	0.00015852	1295
MED19	0.000158488	1296
SEC22B	0.000158468	1297
MAP3K2	0.000158447	1298
CYC1	0.000158374	1299
CLNS1A	0.000158326	1300
CBX6	0.000158218	1301
APOA2	0.000158173	1302
PDE4DIP	0.000158173	1303	CAGs
TXN	0.00015811	1304
GPRASP2	0.000158083	1305
NOTCH1	0.00015805	1306	CAGs
ACTL6A	0.000157998	1307
AQP1	0.000157963	1308
RAP1GDS1	0.000157957	1309	CAGs
IFI16	0.000157795	1310
POLR2E	0.000157694	1311
UBXN4	0.00015765	1312
EHD1	0.000157611	1313
ALDOA	0.000157508	1314
ITGAV	0.000157441	1315	CAGs
CNNM3	0.000157274	1316
FUBP1	0.000157228	1317	CAGs
PSMD13	0.00015714	1318
CD2BP2	0.000157045	1319
PTPRB	0.000156893	1320	CAGs
TNFAIP3	0.00015676	1321	CAGs
INHBA	0.000156733	1322
CRYAB	0.000156704	1323
SNX1	0.000156645	1324
DOK2	0.000156609	1325
PHC2	0.000156578	1326
SRPRB	0.000156534	1327
SUPT5H	0.000156355	1328
GPR21	0.000156313	1329
EPHB2	0.000156244	1330
NFKBIA	0.000156162	1331
TAB2	0.000155944	1332
RPL21	0.000155888	1333
VAMP3	0.000155877	1334
SUSD4	0.000155788	1335
CPSF6	0.000155741	1336
KRTAP10-5	0.000155708	1337
RAP2A	0.000155705	1338
VGLL3	0.000155606	1339
CDC73	0.00015559	1340	CAGs
CDK5	0.000155515	1341
BCLAF1	0.00015526	1342	CAGs
KIF11	0.000155231	1343
KRAS	0.000155099	1344	CAGs
MINK1	0.000154892	1345
ILF2	0.000154778	1346
ANXA7	0.000154747	1347
RPS23	0.00015471	1348
TLE1	0.000154506	1349
NUP50	0.000154464	1350
RPS12	0.000154361	1351
ITPR1	0.000154306	1352
SLX4	0.000154291	1353
THOC2	0.000154043	1354
HLA-DPB1	0.000154002	1355
CXCR1	0.00015395	1356
FOXP3	0.000153858	1357
NAB2	0.000153846	1358	CAGs
POC1A	0.000153826	1359
ACTA2	0.000153807	1360
ZGPAT	0.0001538	1361
PSMA1	0.000153786	1362
PIK3R2	0.000153697	1363
PUF60	0.000153688	1364
SEC16A	0.000153662	1365
RHOG	0.000153571	1366
PRPF6	0.000153276	1367
UBE2H	0.000153227	1368
RPS6KB1	0.000153176	1369
ARPC2	0.000153167	1370
FEN1	0.000153122	1371	CAGs
INSL5	0.000153094	1372
ABI3	0.000153001	1373
RHOD	0.000152944	1374
NUMA1	0.000152894	1375	CAGs
CTR9	0.000152836	1376
ATXN1L	0.000152796	1377
YBEY	0.000152773	1378
TLN1	0.00015244	1379
CARM1	0.000152394	1380
MPDZ	0.000152192	1381
CEP290	0.000152143	1382
EMD	0.000152104	1383
ASAP1	0.000152055	1384
PSMB5	0.000152049	1385
USP15	0.000152026	1386
BNIP3	0.000152016	1387
PKN1	0.000151958	1388
NCOA2	0.000151884	1389	CAGs
LHX4	0.000151874	1390
CD28	0.000151843	1391	CAGs
NCOA6	0.000151815	1392
KIF5B	0.000151813	1393	CAGs
COL8A1	0.000151422	1394
MAGED1	0.000151395	1395
RNF149	0.00015125	1396
UFSP1	0.000151172	1397
PPM1A	0.000151154	1398
CAMKK2	0.00015114	1399
C7	0.000151135	1400
GABRE	0.000151124	1401
AMOTL2	0.000151067	1402
TUFM	0.000151047	1403
PLK4	0.000151045	1404
AMPH	0.00015104	1405
VSIG4	0.000150948	1406
POM121	0.000150852	1407
TMEM30B	0.000150709	1408
PRKAR1A	0.000150709	1409	CAGs
LAMTOR3	0.000150653	1410
GPRASP1	0.000150603	1411
TSC22D4	0.000150522	1412
PTP4A3	0.000150509	1413
STK24	0.000150421	1414
MED12	0.000150365	1415	CAGs
RACGAP1	0.000150298	1416
RPL34	0.000150247	1417
PGK1	0.00015007	1418
BPNT1	0.00014992	1419
VDAC3	0.00014989	1420
BCAR1	0.000149887	1421
BCL2	0.000149865	1422	CAGs
PKNOX1	0.000149823	1423
PPARG	0.000149767	1424	CAGs
LYPD3	0.000149718	1425
CDC7	0.000149632	1426
SEL1L	0.000149393	1427
HSF1	0.000149316	1428
LIMK1	0.000149301	1429
PPIA	0.000149224	1430
ZW10	0.000149152	1431
ZNF408	0.000149022	1432
FOXH1	0.000149006	1433
POGZ	0.000148953	1434
ACTN4	0.000148932	1435
SAT1	0.000148901	1436
AP1G1	0.000148821	1437
TCERG1	0.000148813	1438
ATF7	0.000148681	1439
COA3	0.000148673	1440
ARNT2	0.000148641	1441
INO80E	0.000148623	1442
OPTN	0.000148572	1443
CNOT1	0.000148522	1444
SART1	0.000148516	1445
HMG20A	0.000148471	1446
KNG1	0.000148145	1447
TOPBP1	0.000148121	1448
PLAT	0.000148117	1449
AHNAK2	0.000148034	1450
KPNA3	0.000148024	1451
NDUFAF3	0.000148007	1452
OS9	0.000147993	1453
FLOT2	0.000147962	1454
PLG	0.000147899	1455
CBX1	0.000147885	1456
KLHL42	0.000147854	1457
THBS3	0.00014785	1458
UBXN1	0.000147814	1459
RPL35A	0.000147775	1460
JUND	0.000147661	1461
GOSR1	0.000147651	1462
DMBX1	0.000147636	1463
STAM2	0.000147611	1464
TOLLIP	0.000147565	1465
EXOC5	0.000147542	1466
RBX1	0.000147541	1467
TUBB4B	0.00014741	1468
TNFSF13B	0.000147212	1469
CHEK1	0.000147183	1470
ATP1A1	0.000147075	1471	CAGs
YIPF6	0.000147019	1472
CAST	0.000146861	1473
NDUFS1	0.000146826	1474
IL2RB	0.000146797	1475
EPN1	0.000146682	1476
PRPF18	0.000146676	1477
PHF1	0.000146627	1478
ID2	0.000146524	1479
ARHGAP17	0.00014641	1480
RANGAP1	0.000146407	1481
FSTL1	0.00014637	1482
SRSF11	0.000146361	1483
CCL2	0.00014635	1484
NDUFS2	0.000146224	1485
CCDC125	0.000146214	1486
ANKRD28	0.000146149	1487
EIF1B	0.000146136	1488
CCDC151	0.000146101	1489
LDLRAD4	0.000146096	1490
NOTCH3	0.000146025	1491
COPG1	0.000146001	1492
PICALM	0.000145988	1493	CAGs
RFC5	0.000145985	1494
NDUFA10	0.000145975	1495
ATF4	0.000145941	1496
LUC7L	0.000145887	1497
NDUFB9	0.000145877	1498
GLRX3	0.000145861	1499
TRIP13	0.000145855	1500
ACIN1	0.000145827	1501
KRT13	0.000145791	1502
MTCH2	0.000145787	1503
NOLC1	0.00014568	1504
PHB	0.000145622	1505
MRFAP1L1	0.000145547	1506
TFAP2C	0.000145476	1507
PSMD12	0.000145435	1508
GNB2	0.000145433	1509
ATP1A3	0.000145401	1510
CD86	0.000145269	1511
TRIM5	0.000145253	1512
TALDO1	0.000145242	1513
PRMT5	0.000145083	1514
PEX5	0.000145068	1515
RPRD1B	0.000144948	1516
TRIM42	0.000144886	1517
GIT1	0.000144873	1518
CCNT1	0.000144788	1519
IQUB	0.000144638	1520
WDR77	0.000144593	1521
SNX6	0.000144573	1522
PRPF3	0.000144537	1523
SNAP29	0.000144404	1524
ATIC	0.000144395	1525	CAGs
TNIK	0.000144318	1526
RAB11B	0.000144143	1527
FBXW7	0.000144128	1528	CAGs
GLP1R	0.00014402	1529
MAPK8IP1	0.000143998	1530
RCHY1	0.000143946	1531
ATF7IP	0.000143833	1532
L3MBTL2	0.00014379	1533
CDK8	0.000143784	1534
MED20	0.00014376	1535
UBR4	0.000143754	1536
SKIL	0.000143698	1537
BBC3	0.000143667	1538
MGAT5B	0.000143599	1539
CBWD1	0.000143585	1540
NUP107	0.000143553	1541
TTC23	0.000143423	1542
RMND5A	0.000143418	1543
BLK	0.000143326	1544
BEND7	0.000143308	1545
CD80	0.000143117	1546
CEP19	0.000143008	1547
ZBTB26	0.000142982	1548
RPS17	0.000142846	1549
UBE2E3	0.000142806	1550
ARIH1	0.000142728	1551
OSBPL8	0.000142683	1552
SEC23A	0.000142595	1553
FAM168A	0.000142481	1554
SDHA	0.0001424	1555	CAGs
TRIP10	0.000142391	1556
TRPC1	0.000142375	1557
DLK1	0.000142367	1558
SLC20A1	0.000142358	1559
MAL	0.000142303	1560
MAP3K1	0.00014224	1561	CAGs
UQCRB	0.00014223	1562
TPR	0.000142214	1563	CAGs
AKAP13	0.000142179	1564
PAM	0.000142082	1565
SLC25A3	0.000142046	1566
RNF5	0.000141936	1567
SSBP2	0.000141922	1568
TP73	0.000141897	1569
EPAS1	0.000141884	1570	CAGs
ZYX	0.000141814	1571
STXBP1	0.000141763	1572
F10	0.000141503	1573
RPS10	0.000141347	1574
RPS6KA3	0.000141273	1575
AGR2	0.000141092	1576
RPS6KA2	0.000141084	1577
UQCRFS1	0.000141084	1578
PRKAR1B	0.000141041	1579
RPL15	0.000141008	1580
RPL28	0.000140784	1581
STX3	0.000140774	1582
ARHGAP1	0.000140714	1583
RAC2	0.000140619	1584
BCL10	0.000140514	1585	CAGs
FRS3	0.000140405	1586
TNFRSF10B	0.000140222	1587
MAPK11	0.000140169	1588
TMEM159	0.000140167	1589
PRR35	0.000140023	1590
TFAP2A	0.000139846	1591
LMNB1	0.000139799	1592
CEP192	0.000139746	1593
CNTROB	0.000139739	1594
XRN2	0.000139722	1595
GCC1	0.000139665	1596
STAT6	0.000139613	1597	CAGs
TBXA2R	0.000139567	1598
RPS21	0.000139512	1599
LRRC8B	0.000139504	1600
COL6A2	0.000139452	1601
TAX1BP1	0.000139406	1602
BUB3	0.000139292	1603
ARHGEF5	0.000139267	1604
MCM5	0.00013924	1605
CEP152	0.000139115	1606
HOXC8	0.000139093	1607
VPS11	0.000138926	1608
NUP98	0.000138826	1609	CAGs
BAG2	0.000138824	1610
HSPA1L	0.000138808	1611
GRK5	0.000138789	1612
UBASH3B	0.000138718	1613
EPM2AIP1	0.000138686	1614
MRAP2	0.000138631	1615
PPME1	0.000138271	1616
SUMO3	0.000138192	1617
KBTBD7	0.000138169	1618
COL14A1	0.00013813	1619
XPC	0.000138125	1620	CAGs
LIMS1	0.000138075	1621
EEF1D	0.000138026	1622
RPS6KA1	0.000137996	1623
ENG	0.000137986	1624
USP20	0.000137944	1625
GSK3A	0.000137846	1626
TPM4	0.000137804	1627	CAGs
GATA1	0.000137801	1628	CAGs
SYN1	0.000137597	1629
FURIN	0.000137453	1630
HMGA1	0.000137368	1631	CAGs
KCNH2	0.000137359	1632
VDR	0.000137351	1633
UVRAG	0.00013734	1634
NID1	0.00013715	1635
HOXB5	0.000136974	1636
LIG4	0.000136832	1637
ZBTB8A	0.000136802	1638
MMP7	0.000136798	1639
BCL2L11	0.000136687	1640
MEIS2	0.000136675	1641
MRPL4	0.00013656	1642
RIN3	0.000136513	1643
PLEC	0.000136478	1644
TMEM106C	0.000136462	1645
SP3	0.000136456	1646
RIC3	0.000136422	1647
SRSF10	0.00013638	1648
UBE2A	0.000136374	1649
IL4R	0.000136123	1650
KRT75	0.000135944	1651
IDH3A	0.000135842	1652
LRRC40	0.000135775	1653
ERG	0.000135766	1654	CAGs
FAM114A2	0.000135716	1655
EXOSC8	0.000135591	1656
ZRANB2	0.000135477	1657
EPB41	0.000135467	1658
B4GALT3	0.000135458	1659
CALU	0.000135336	1660
PSMD8	0.000135279	1661
CENPA	0.000135277	1662
UBE2L6	0.00013525	1663
PSMB7	0.000135207	1664
ATP6V1B1	0.00013513	1665
BIRC6	0.000134884	1666	CAGs
TRIM32	0.000134875	1667
EFHC2	0.000134759	1668
SDCBP2	0.000134735	1669
OCLN	0.000134597	1670
RUSC1	0.000134545	1671
GDPD1	0.000134514	1672
FKBP8	0.000134498	1673
RPRM	0.000134436	1674
KPNA4	0.000134377	1675
MED17	0.000134332	1676
BECN1	0.000134328	1677
RPLP1	0.000134278	1678
BRCA2	0.000134256	1679	CAGs
FER	0.00013423	1680
SLC22A9	0.000134056	1681
ZBTB24	0.000133767	1682
DDX19B	0.000133727	1683
PIGU	0.000133652	1684
FAM124B	0.000133642	1685
FIP1L1	0.00013363	1686	CAGs
POLD1	0.000133541	1687	CAGs
TRIM29	0.000133529	1688
YBX1	0.000133519	1689
DNAJA2	0.000133466	1690
HAX1	0.000133462	1691
XRCC3	0.000133453	1692
CEP104	0.000133379	1693
ZFPL1	0.000133357	1694
SREK1	0.000133329	1695
ADAM10	0.000133326	1696
BET1	0.000133305	1697
FANCA	0.000133292	1698	CAGs
CACYBP	0.000133243	1699
SASS6	0.000133227	1700
GABPA	0.000133222	1701
EFNB2	0.000133121	1702
MOXD1	0.000133104	1703
RRS1	0.000133104	1704
EAF1	0.000133095	1705
RP2	0.000133066	1706
PPP1R12A	0.000132961	1707
MRFAP1	0.000132907	1708
PTMA	0.000132898	1709
SUOX	0.000132693	1710
BCAN	0.000132682	1711
MFAP3	0.000132634	1712
CLOCK	0.000132568	1713
RPS28	0.00013247	1714
RNF13	0.000132388	1715
ZFP64	0.000132388	1716
WWP1	0.000132386	1717
FAM9B	0.000132353	1718
DST	0.000132346	1719
FAM174A	0.000132279	1720
RPE	0.00013226	1721
RXRB	0.000132194	1722
PCBD1	0.000132142	1723
TAOK2	0.000132107	1724
KHSRP	0.00013206	1725
DNAJB9	0.000131962	1726
TTN	0.00013191	1727
POMT1	0.000131818	1728
OXSR1	0.000131698	1729
SNAPIN	0.00013168	1730
CDKN2A	0.000131662	1731	CAGs
ERCC3	0.000131639	1732	CAGs
KEAP1	0.00013159	1733	CAGs
CCDC22	0.000131568	1734
STAMBP	0.000131561	1735
FBLN1	0.000131369	1736
PNKP	0.000131352	1737
PKP3	0.000131325	1738
CEP63	0.000131323	1739
MTHFD1	0.000131315	1740
TRAF5	0.00013128	1741
MEAF6	0.000131248	1742
RAD54L2	0.000131233	1743
UBE2C	0.000131042	1744
SMARCB1	0.000130999	1745	CAGs
CKAP5	0.000130973	1746
PSTPIP1	0.000130877	1747
MAP3K11	0.000130807	1748
ACD	0.000130794	1749
STK39	0.000130792	1750
LRPPRC	0.000130768	1751
KAT2A	0.000130727	1752
C1R	0.000130668	1753
RBL1	0.00013066	1754
KRTAP10-1	0.000130628	1755
TCEA1	0.000130605	1756	CAGs
FOXJ2	0.000130575	1757
SPRY2	0.000130551	1758
POU2F1	0.000130462	1759
BBS2	0.000130425	1760
RPL29	0.000130339	1761
LEMD3	0.000130259	1762
STRN	0.000130253	1763	CAGs
ARSK	0.000130202	1764
MCL1	0.000130141	1765
TFCP2	0.0001301	1766
DLAT	0.000130067	1767
MBP	0.00013003	1768
ABHD16A	0.000130018	1769
PDHB	0.000129989	1770
CDK7	0.000129972	1771
CBX4	0.000129947	1772
NRAS	0.000129842	1773	CAGs
GNG4	0.000129827	1774
PAICS	0.000129821	1775
GIGYF2	0.000129812	1776
ROR1	0.000129792	1777
GTSE1	0.000129768	1778
KCNA5	0.000129749	1779
RBM25	0.000129637	1780
SKAP1	0.000129635	1781
DPEP2	0.000129628	1782
KAT7	0.000129558	1783	CAGs
DCAF7	0.000129525	1784
TRIM33	0.00012948	1785	CAGs
POLR1C	0.000129399	1786
CEP89	0.000129392	1787	CAGs
NAPA	0.00012932	1788
HERPUD2	0.000129309	1789
CGRRF1	0.000129286	1790
RCOR3	0.000129282	1791
SOCS3	0.000129222	1792
CD22	0.000129193	1793
HEXIM2	0.000129162	1794
DDX23	0.000129137	1795
EXTL2	0.000129104	1796
KRTAP26-1	0.000129083	1797
GTF2I	0.000128949	1798
TMOD3	0.000128916	1799
CMTM7	0.000128877	1800
POLR2G	0.000128813	1801
HSPB8	0.000128699	1802
TSTD2	0.000128698	1803
STRN3	0.000128312	1804
EIF4B	0.000128172	1805
MS4A3	0.000128155	1806
EMC4	0.000128124	1807
SLC9A1	0.00012811	1808
SLC16A2	0.00012809	1809
FOXM1	0.000127988	1810
DDOST	0.000127869	1811
HOXB9	0.000127863	1812
IFT74	0.000127713	1813
VENTX	0.000127711	1814
PPM1G	0.000127664	1815
TPI1	0.000127563	1816
TRAPPC6A	0.000127554	1817
EHMT2	0.00012755	1818
PRKAA1	0.000127502	1819
SPP1	0.000127491	1820
TSSK3	0.000127483	1821
LGALS3BP	0.000127423	1822
DAZAP1	0.000127404	1823
CTSD	0.000127396	1824
LRP5	0.00012732	1825
STX16	0.00012731	1826
ITGB3	0.000127284	1827
LTBR	0.000127238	1828
GATAD2B	0.000127179	1829
HLA-DMB	0.000127156	1830
SERTAD1	0.000127129	1831
MAS1	0.000127107	1832
RAPGEF2	0.000127058	1833
NDRG4	0.000127002	1834
CXCL8	0.000126921	1835
FITM2	0.000126914	1836
VEGFA	0.000126912	1837
SMAD5	0.000126824	1838
TXNDC5	0.000126794	1839
TPX2	0.000126789	1840
PARD6A	0.000126775	1841
DAG1	0.000126713	1842
SUPT6H	0.000126693	1843
SLC9A3R2	0.00012669	1844
ATG5	0.000126686	1845
GPKOW	0.000126607	1846
IPO7	0.000126602	1847
MKNK1	0.000126562	1848
KRTAP3-3	0.000126544	1849
SOCS1	0.000126527	1850	CAGs
VAMP8	0.000126522	1851
CALR	0.000126493	1852	CAGs
SSR4	0.000126487	1853
PSMB8	0.000126486	1854
CDK13	0.000126438	1855
RPTOR	0.000126426	1856
CYB5B	0.000126373	1857
IK	0.000126371	1858
ARIH2	0.000126291	1859
ING5	0.000126248	1860
RIPK3	0.000126223	1861
CTBP2	0.000126132	1862
EMC8	0.000126128	1863
KCTD17	0.000126083	1864
KCNMA1	0.000125999	1865
LRP2	0.000125886	1866
CD8B	0.000125881	1867
SLC39A9	0.000125752	1868
ZBED1	0.000125724	1869
PDIA3	0.000125697	1870
TEC	0.000125686	1871	CAGs
FCGRT	0.000125661	1872
RBBP5	0.000125653	1873
DBT	0.000125534	1874
LTF	0.000125501	1875
SMG1	0.000125497	1876
TMX1	0.000125473	1877
COL6A3	0.000125422	1878
HSD3B7	0.000125392	1879
IGFBP5	0.000125337	1880
TMED10	0.000125293	1881
RPL22	0.000125146	1882	CAGs
C1QBP	0.000125142	1883
SLC25A41	0.000125137	1884
GRIK2	0.000125078	1885
IL1R1	0.000124987	1886
PMS1	0.000124968	1887	CAGs
TAL1	0.000124944	1888	CAGs
BBS4	0.000124907	1889
MRPL47	0.00012485	1890
ANAPC1	0.000124829	1891
UPF2	0.000124824	1892
PTGIR	0.000124764	1893
BATF	0.000124757	1894
PTGES3	0.000124739	1895
UCHL3	0.00012472	1896
CCL19	0.000124678	1897
FCGR3A	0.000124672	1898
MRPL9	0.000124654	1899
SMUG1	0.000124588	1900
CORO1C	0.000124576	1901
SPRTN	0.000124574	1902
NUS1	0.000124519	1903
RAD18	0.000124465	1904
LNX2	0.000124449	1905
CHEK2	0.000124416	1906	CAGs
SERBP1	0.000124414	1907
CKS1B	0.00012427	1908
PSMB6	0.000124224	1909
TGM2	0.000124202	1910
TIMP3	0.000124189	1911
SF3B6	0.000124177	1912
SRSF9	0.000124175	1913
TGFA	0.000124175	1914
ZNF707	0.000124101	1915
MAFG	0.000124096	1916
CST4	0.000123993	1917
UBE2D4	0.000123989	1918
LDHB	0.000123977	1919
SON	0.00012395	1920
PNMA2	0.000123909	1921
GAB2	0.000123702	1922
TLR2	0.000123657	1923
PBX2	0.000123609	1924
CD48	0.000123511	1925
COPA	0.000123508	1926
LATS1	0.000123504	1927	CAGs
GTF2B	0.000123487	1928
STK17B	0.000123404	1929
RIN1	0.000123389	1930
ANKRD13C	0.000123324	1931
STK16	0.000123282	1932
MAPK8IP2	0.000123275	1933
STK3	0.000123275	1934
RABEP1	0.00012324	1935	CAGs
ATP6V1D	0.00012318	1936
BIN1	0.000123179	1937
IL17RA	0.000123115	1938
IRF1	0.000123026	1939
LRP6	0.000122941	1940
TFG	0.000122789	1941	CAGs
MBOAT1	0.000122723	1942
TOP2B	0.000122683	1943
GGT7	0.000122561	1944
KRTAP4-2	0.000122521	1945
MSRB3	0.000122485	1946
IPO9	0.000122392	1947
PCMT1	0.000122389	1948
EIF2S1	0.000122326	1949
SNX9	0.000122274	1950
CHRNA9	0.000122262	1951
PLIN3	0.000122261	1952
CASK	0.000122202	1953
RAB10	0.000122119	1954
MRPS9	0.000122094	1955
PDCD10	0.000122071	1956
KIF1A	0.000122043	1957
SLC19A2	0.000122033	1958
CKS2	0.000122025	1959
ARCN1	0.00012191	1960
ZBTB1	0.000121895	1961
WDR82	0.000121891	1962
YIPF5	0.00012186	1963
RBL2	0.000121823	1964
GSTK1	0.000121787	1965
PRDX2	0.00012178	1966
HNRNPAB	0.000121776	1967
AMBRA1	0.000121769	1968
EPHA1	0.000121739	1969
NOD1	0.000121734	1970
LMO1	0.000121615	1971	CAGs
STK38	0.00012159	1972
PLN	0.000121565	1973
CCAR2	0.000121484	1974
LRP10	0.000121409	1975
NAPB	0.000121399	1976
HSPH1	0.000121395	1977
CST6	0.000121379	1978
PFDN2	0.000121378	1979
NFYA	0.000121361	1980
NDUFB4	0.00012134	1981
GART	0.000121226	1982
MAD1L1	0.00012118	1983
NOD2	0.000121132	1984
FLT4	0.000121009	1985	CAGs
GNA13	0.000120884	1986
DNAJC7	0.000120852	1987
PSME1	0.000120766	1988
GGA3	0.000120761	1989
PTH1R	0.000120759	1990
PLXNA2	0.00012068	1991
AMIGO1	0.000120653	1992
POLA2	0.000120599	1993
MGAT4C	0.000120548	1994
TFAP4	0.000120405	1995
CNTN1	0.000120388	1996
SIAH2	0.000120351	1997
SNRNP40	0.000120284	1998
[truncated: 12,617 more rows]
