# Supplementary material for: Integration of Protein-Protein Interaction Networks and Gene Expression Profiles Helps Detect Pancreatic Adenocarcinoma Candidate Genes
Source: Front Genet. 2022 May 26;13:854661. doi: 10.3389/fgene.2022.854661 (PMC9197464; doi:10.3389/fgene.2022.854661)
Supplement: Supplementary file 10 [file Table5.XLSX]

## Sheet: Hallmark
Table S5. GSEA analysis of differentially expressed genes between G1 and G2 subgroup by using hallmark and KEGG pathways.
Description	setSize	enrichmentScore	enrichmentGroup	NES	pvalue	p.adjust	qvalues	rank	leading_edge	core_enrichment
HALLMARK_INTERFERON_GAMMA_RESPONSE	190	-0.690639	G2	2.77879	1e-10	7.14286e-10	3.30827e-10	3502	tags=68%, list=22%, signal=54%	MVP/DHX58/ZNFX1/PARP12/STAT2/SOCS3/NFKBIA/PSMB10/PFKP/TXNIP/EIF2AK2/IL4R/HELZ2/TRIM14/IFI35/HLA-DMA/ARID5B/SAMHD1/IRF5/GZMA/IFITM3/IL7/NOD1/TNFSF10/PSMB8/HLA-G/TRIM21/HLA-DRB1/IFITM2/METTL7B/IFIH1/HLA-B/RNF213/RTP4/LAP3/CD274/HIF1A/IL15/CCL5/IL10RA/NMI/SERPING1/IFNAR2/ISG20/DDX58/PNP/NAMPT/IL18BP/MYD88/B2M/PLSCR1/PML/FGL2/SOD2/IRF9/CASP8/UBE2L6/CASP4/BST2/NLRC5/CD74/CMKLR1/IRF7/BATF2/PELI1/PIM1/I…
HALLMARK_EPITHELIAL_MESENCHYMAL_TRANSITION	193	-0.680173	G2	2.74642	1e-10	7.14286e-10	3.30827e-10	2993	tags=72%, list=19%, signal=59%	COLGALT1/PLOD1/TFPI2/SLIT2/VIM/SAT1/DPYSL3/IGFBP4/IL32/GADD45A/IGFBP3/NT5E/FERMT2/CALU/SPP1/PCOLCE2/CD44/MMP3/GPC1/SDC4/IL15/HTRA1/MGP/DAB2/LAMC1/PMP22/COL5A3/TGFB1/CDH6/GJA1/ECM2/TPM1/LOXL1/FAS/AREG/ITGB1/TPM2/TIMP3/TNFAIP3/PLOD2/WNT5A/TPM4/LRP1/WIPF1/ITGAV/COL4A2/CRLF1/FGF2/NID2/GEM/TNFRSF12A/LAMA2/FOXC2/FBLN1/CAPG/COL4A1/EMP3/ELN/ITGA2/ITGB5/BGN/BASP1/DCN/FBLN2/PCOLCE/BMP1/COL6A2/NOTCH2/ITGA5/…
HALLMARK_ALLOGRAFT_REJECTION	167	-0.685724	G2	2.71429	1e-10	7.14286e-10	3.30827e-10	3039	tags=64%, list=19%, signal=52%	HLA-DMA/IFNGR2/ELF4/IL27RA/IL1B/HDAC9/BCL10/CSF1/IFNGR1/GZMA/IL7/HLA-G/LCK/NCK1/HIF1A/IL15/CCL5/IFNAR2/EGFR/ETS1/B2M/TLR3/TGFB1/CFP/CD8A/CD74/TLR1/IRF7/IL2RB/TLR2/FAS/TAP2/HCLS1/SRGN/CCL13/SPI1/F2R/LIF/NLRP3/IL12RB1/HLA-DQA1/CD4/GZMB/TAP1/STAT1/CTSS/TNF/TLR6/CD28/CD2/RIPK2/HLA-DOA/PRKCB/WAS/LCP2/CAPG/HLA-DRA/CCR1/CD1D/FGR/GBP2/CD3E/CCL19/HLA-DMB/CDKN2A/CD3D/CD7/CXCR3/NCF4/CD8B/CD40/ZAP70/CD247/IG…
HALLMARK_TNFA_SIGNALING_VIA_NFKB	192	-0.650681	G2	2.62044	1e-10	7.14286e-10	3.30827e-10	3973	tags=70%, list=25%, signal=53%	NFKB2/TRIB1/TGIF1/ACKR3/DENND5A/JUNB/CCL2/IER5/BIRC2/IRF1/EGR1/PTX3/DUSP1/HES1/ETS2/NFKBIE/TRAF1/DNAJB4/CCND1/CD83/SOCS3/CCNL1/NFKBIA/FOS/IL23A/RELA/BMP2/TANK/ZFP36/FUT4/RHOB/IFNGR2/IL1B/PHLDA1/PDLIM5/CSF1/SAT1/NFIL3/MCL1/ATF3/IER3/GADD45A/NFE2L2/NFAT5/B4GALT1/CFLAR/IFIH1/CD44/CXCL2/B4GALT5/SDC4/DRAM1/MAFF/EHD1/TIPARP/F2RL1/PPP1R15A/LITAF/CCL5/DDX58/KLF2/HBEGF/NAMPT/PTPRE/SLC2A3/SOD2/FOSL2/SERPIN…
HALLMARK_INFLAMMATORY_RESPONSE	172	-0.64342	G2	2.55525	1e-10	7.14286e-10	3.30827e-10	3177	tags=64%, list=20%, signal=52%	EIF2AK2/C5AR1/IL4R/P2RX7/CX3CL1/IFNGR2/SELE/IL1B/RGS16/TNFSF15/CSF1/GNA15/ADORA2B/TNFSF10/PTGIR/TNFRSF1B/LPAR1/EBI3/LCK/RTP4/SLC31A2/HIF1A/IL15/CCL5/IL10RA/NMI/HBEGF/NAMPT/PTPRE/APLNR/OSM/TLR3/SGMS2/TPBG/BST2/CMKLR1/SPHK1/TLR1/IRF7/IL2RB/TLR2/HRH1/IL15RA/LIF/NLRP3/C3AR1/CXCL11/IL1R1/MET/CXCR6/RIPK2/CD69/LCP2/MXD1/EMP3/IFITM1/SLAMF1/HAS2/KLF6/EDN1/NDP/AHR/CYBB/ITGA5/LDLR/CD40/FPR1/PTAFR/TNFSF9/RGS…
HALLMARK_INTERFERON_ALPHA_RESPONSE	95	-0.698512	G2	2.5338	1e-10	7.14286e-10	3.30827e-10	3488	tags=72%, list=22%, signal=56%	DHX58/HLA-C/PARP12/CD47/STAT2/UBA7/TXNIP/EIF2AK2/IL4R/HELZ2/ELF1/TRIM14/IFI35/CSF1/NCOA7/IFITM3/IL7/LPAR6/PSMB8/TRIM21/IFITM2/TRIM5/IFIH1/RTP4/LAP3/IL15/NMI/ISG20/B2M/PLSCR1/IRF9/CASP8/UBE2L6/BST2/OAS1/CD74/IRF7/BATF2/IFI30/TAP1/CXCL11/PARP14/SAMD9L/RIPK2/SAMD9/PSMB9/DDX60/OASL/GBP4/IFITM1/GBP2/CMPK2/C1S/CASP1/LY6E/IFIT2/SP110/SELL/IFIT3/EPSTI1/ISG15/MX1/IFI27/LAMP3/IFI44/RSAD2/CXCL10/IFI44L
HALLMARK_IL6_JAK_STAT3_SIGNALING	81	-0.64928	G2	2.31348	3.22102e-10	2.01314e-09	9.32402e-10	3386	tags=62%, list=21%, signal=49%	STAT2/SOCS3/A2M/IL4R/TNFRSF21/IFNGR2/IL1B/CSF1/IFNGR1/IL7/CBL/TNFRSF1B/EBI3/ITGA4/CD44/MYD88/IRF9/TGFB1/PLA2G2A/PIM1/TLR2/FAS/IL15RA/IL12RB1/CXCL11/STAT1/TNF/IL1R1/MAP3K8/TNFRSF12A/CCR1/HMOX1/CSF2RB/CXCL1/IL2RG/CSF3R/IL1R2/OSMR/CD38/CXCL3/ITGB3/PDGFC/LTB/CSF2RA/CSF2/PIK3R5/CXCL9/CXCL10/IL2RA/CXCL13
HALLMARK_KRAS_SIGNALING_UP	178	-0.496892	G2	1.98168	4.45331e-08	2.47406e-07	1.14588e-07	3035	tags=53%, list=19%, signal=43%	MAP3K1/SPARCL1/MMD/IL1B/HDAC9/RGS16/SLPI/CLEC4A/IGFBP3/CBL/PSMB8/CA2/TNFRSF1B/SPP1/TSPAN1/STRN/ANGPTL4/TMEM100/F2RL1/PPP1R15A/IL10RA/JUP/HBEGF/ETS1/PLEK2/ADAM17/CMKLR1/LCP1/CXCR4/GPRC5B/AKAP12/TNFAIP3/APOD/LIF/C3AR1/F13A1/LY96/TRIB2/CTSS/ANXA10/TMEM158/PIGR/EPHB2/ITGA2/HSD11B1/LAPTM5/EMP1/PRDM1/FCER1G/CFH/TFPI/ITGBL1/PDCD1LG2/IL2RG/NR1H4/DCBLD2/IRF8/TLR8/ITGB2/HKDC1/CFB/PLAUR/GPNMB/MAP4K1/DOCK2/S…
HALLMARK_APICAL_JUNCTION	168	-0.487498	G2	1.9341	2.29074e-07	1.04124e-06	4.82261e-07	3391	tags=46%, list=21%, signal=37%	PARD6G/MDK/TJP1/SYK/SIRPA/CX3CL1/MPZL1/CTNNA1/GRB7/SLIT2/CD276/CTNND1/ACTN4/PARVA/B4GALT1/PDZD3/LIMA1/ACTB/MADCAM1/ARHGEF6/SKAP2/ARPC2/VASP/CD209/CD274/JUP/ACTN1/EGFR/SHC1/PCDH1/MYH9/CAP1/ZYX/LAYN/IRS1/ITGA10/RSU1/CDH6/ADAMTS5/NEXN/ITGB1/RRAS/AMIGO2/ITGA3/VCL/ITGA2/FSCN1/MSN/BMP1/ITGB4/CLDN11/RAC2/PTPRC/CD86/MYL9/CLDN18/THY1/LAMC2/RHOF/ICAM1/CNN2/VCAM1/ADAM9/LAMB3/LAMA3/MMP9/CDH11/FLNC/FBN1/CDH3/…
HALLMARK_IL2_STAT5_SIGNALING	179	-0.482395	G2	1.92598	1.92971e-07	9.64856e-07	4.46881e-07	3557	tags=49%, list=22%, signal=38%	TRAF1/BCL2L1/BCL2/GALM/CD83/BMP2/TWSG1/IL4R/CCNE1/RHOB/TNFRSF21/SNX9/PHLDA1/CDCP1/RGS16/CSF1/HOPX/NFIL3/CYFIP1/IFNGR1/IFITM3/RHOH/BMPR2/TNFSF10/NT5E/CA2/PRKCH/ITGA6/TNFRSF1B/SPP1/CDC6/SWAP70/CD44/ANXA4/DHRS3/CTSZ/MYO1E/MAFF/IL10RA/PNP/HK2/PLSCR1/SLC2A3/FGL2/LRRC8C/PLEC/NFKBIZ/PIM1/IL2RB/CST7/F2RL2/GLIPR2/MUC1/TLR7/LIF/AHNAK/TNFSF11/ITGAV/IKZF2/MAP3K8/BHLHE40/CAPG/MXD1/GBP4/COL6A1/EMP1/KLF6/PLIN2/…
HALLMARK_COMPLEMENT	176	-0.480002	G2	1.90989	7.67876e-07	3.19948e-06	1.48187e-06	2587	tags=42%, list=16%, signal=36%	PDGFB/CTSB/C3/CA2/PIK3CA/LCK/ANXA5/TIMP2/LAP3/APOBEC3G/PRSS36/MAFF/EHD1/DGKH/CCL5/SERPING1/C1QA/LGALS3/PLSCR1/HSPA1A/CASP4/C1QC/CASP10/CEBPB/IRF7/ZEB1/PIM1/LTF/TNFAIP3/PDP1/GZMK/LRP1/CDA/GZMB/PLA2G4A/CTSS/COL4A2/ITGAM/WAS/DUSP5/LCP2/PSMB9/GNB4/CTSH/C1R/PLEK/CTSV/GNGT2/FCER1G/CTSC/CFH/S100A9/SERPINE1/CXCL1/C1S/CASP1/GATA3/ADAM9/CFB/ZFPM2/PLAUR/SERPINB2/PIK3CG/APOC1/CP/FCN1/KYNU/MMP14/PIK3R5/PLAT/O…
HALLMARK_APOPTOSIS	151	-0.484047	G2	1.88818	2.96967e-06	1.08388e-05	5.02008e-06	3856	tags=54%, list=24%, signal=42%	IGF2R/WEE1/LMNA/JUN/RETSAT/PAK1/TIMP1/PMAIP1/CD14/BIK/ROCK1/MGMT/HSPB1/CTNNB1/PSEN1/IRF1/PRF1/BCL2L1/GPX1/CCND1/TOP2A/RELA/BMP2/RNASEL/TXNIP/GSTM1/RHOB/FEZ1/IL1B/BCL10/SAT1/MCL1/ATF3/IER3/GADD45A/GNA15/IFNGR1/PEA15/IFITM3/TNFSF10/CFLAR/CD44/CDK2/TIMP2/BMF/IGFBP6/ISG20/DPYD/LGALS3/SOD2/ERBB2/CASP8/CASP4/CAV1/FAS/TIMP3/F2R/TAP1/TNF/PLCB2/ANXA1/CD2/CD69/TNFRSF12A/HGF/HMOX1/BGN/DCN/EMP1/PDGFRB/AVPR1A…
HALLMARK_COAGULATION	113	-0.498083	G2	1.86673	9.29592e-06	3.09864e-05	1.43516e-05	2639	tags=46%, list=16%, signal=39%	PROS1/PDGFB/CTSB/C3/MMP3/MAFF/HTRA1/SERPING1/C1QA/GNG12/P2RY1/KLF7/CFI/PRSS23/CAPN5/F2RL2/TIMP3/LRP1/ANXA1/FGG/CTSH/ITGA2/C1R/PLEK/CTSV/BMP1/CFH/SERPINE1/THBS1/CTSE/C1S/COMP/SPARC/ADAM9/CFB/SERPINB2/APOC1/MMP10/MMP9/ITGB3/MMP1/CTSK/MMP14/FBN1/MMP2/PLAT/OLR1/FN1/PLAU/MMP7/MMP11/KLK8
HALLMARK_TGF_BETA_SIGNALING	53	-0.534809	G2	1.75352	0.000864501	0.00216125	0.001001	4505	tags=62%, list=28%, signal=45%	BCAR3/ARID4B/SMAD1/CDKN1C/FKBP1A/PPP1CA/RHOA/SMURF2/TGIF1/JUNB/CTNNB1/SMURF1/TJP1/TGFBR1/BMP2/SKI/SMAD6/IFNGR2/SPTBN1/BMPR2/NOG/ACVR1/PPP1R15A/TGFB1/SKIL/LTBP2/WWTR1/SMAD3/SERPINE1/THBS1/SLC20A1/RAB31/PMEPA1
HALLMARK_UV_RESPONSE_DN	132	-0.457169	G2	1.75309	3.99615e-05	0.00012488	5.78391e-05	2702	tags=36%, list=17%, signal=30%	ADORA2B/ATXN1/TGFBR2/ATP2B4/FHL2/LPAR1/PIAS3/ANXA4/CELF2/ADD3/KALRN/NEK7/DAB2/RASA2/RBPMS/LAMC1/IRS1/PMP22/ERBB2/GJA1/CAV1/RND3/EFEMP1/PIK3CD/MET/BHLHE40/ANXA2/SMAD3/FZD2/HAS2/NOTCH2/PDGFRB/LDLR/TFPI/SERPINE1/RUNX1/IGFBP5/PPARG/ITGB3/LTBP1/INPP4B/COL1A1/SNAI2/COL1A2/COL5A2/COL3A1/COL11A1
HALLMARK_APICAL_SURFACE	35	-0.548154	G2	1.67775	0.00610168	0.0138675	0.00642282	3856	tags=54%, list=24%, signal=41%	HSPB1/MDGA1/LYPD3/CX3CL1/MAL/EFNA5/B4GALT1/SRPX/GHRL/ADAM10/IL2RB/SULF2/AFAP1L2/IL2RG/DCBLD2/THY1/GATA3/PLAUR/GAS1
HALLMARK_HYPOXIA	175	-0.408068	G2	1.62343	0.000422361	0.00117323	0.000543389	4495	tags=52%, list=28%, signal=38%	JUN/SDC3/TGFBI/SIAH2/PRKCA/EFNA1/LXN/ZNF292/UGP2/NR3C1/MT2A/VEGFA/ACKR3/GPC4/EXT1/FOXO3/PLAC8/DUSP1/GCNT2/BCL2/HK1/FOS/PFKP/ZFP36/ENO1/PGF/FBP1/MAP3K1/NFIL3/ATF3/IER3/IGFBP1/ADORA2B/HS3ST1/IGFBP3/PDGFB/SRPX/CSRP2/CA12/EFNA3/PGM2/GPC1/SDC4/MAFF/ANGPTL4/CHST3/TIPARP/TMEM45A/TES/PPP1R15A/EGFR/ISG20/MYH9/ETS1/HK2/PDK1/PKP1/SULT2B1/SLC2A3/KLF7/TPBG/SLC6A6/FOSL2/LDHA/AK4/CAV1/CXCR4/PIM1/SLC2A1/AKAP12/T…
HALLMARK_NOTCH_SIGNALING	32	-0.5375	G2	1.61393	0.0127988	0.0237014	0.0109775	3686	tags=56%, list=23%, signal=43%	PRKCA/APH1A/DTX4/HES1/NOTCH1/HEYL/CCND1/FZD1/TCF7L2/DTX1/PPARD/MAML2/NOTCH3/JAG1/WNT5A/FZD7/NOTCH2/WNT2
HALLMARK_P53_PATHWAY	186	-0.397576	G2	1.59644	0.000404301	0.00117323	0.000543389	3859	tags=39%, list=24%, signal=30%	FOXO3/IER5/ABHD4/UPP1/WWP1/CD82/SERTAD3/TCN2/CTSD/STOM/NOTCH1/SDC1/INHBB/FOS/GPX2/BMP2/ST14/TXNIP/DEF6/TNNI1/PHLDA3/SP1/RGS16/SAT1/ATF3/IER3/GADD45A/RAP2B/PERP/KIF13B/STEAP3/TAX1BP3/DRAM1/PPP1R15A/OSGIN1/HBEGF/PTPRE/TGFB1/SPHK1/FAS/S100A10/RHBDF2/F2R/IFI30/LIF/TAP1/ZNF365/PLK3/DDIT4/MXD1/HMOX1/ZFP36L1/SERPINB5/PVT1/ADA/ITGB4/CDKN2A/VDR/TNFSF9/PTPN14/CDKN2B/DGKA/CASP1/RRAD/TM4SF1/EPHA2/S100A4/SFN/…
HALLMARK_MITOTIC_SPINDLE	197	-0.384657	G2	1.55524	0.000720877	0.00189705	0.000878631	4564	tags=45%, list=28%, signal=32%	DLG1/RAPGEF5/PLK1/PIF1/RALBP1/KIF4A/PREX1/CEP57/SOS1/RASA1/EPB41/CDC42EP1/SPTAN1/FARP1/ARHGEF12/RACGAP1/KIF2C/SUN2/PKD2/LMNB1/SYNPO/WASF2/NCK2/NEK2/ARHGAP10/CAPZB/CDC42/ROCK1/EPB41L2/TPX2/KIF15/ABI1/CCNB2/TRIO/PRC1/KNTC1/ARF6/FGD4/TOP2A/CCDC88A/KIF11/HOOK3/MYO9B/ARHGEF2/INCENP/KIF20B/AKAP13/ECT2/CD2AP/PDLIM5/SPTBN1/SMC4/ACTN4/PALLD/ESPL1/CDK1/ARHGAP29/TTK/CDC42EP2/ITSN1/STK38L/NUSAP1/FLNB/MYO1E/C…
HALLMARK_KRAS_SIGNALING_DN	94	-0.418416	G2	1.51387	0.00726614	0.015796	0.00731603	1072	tags=23%, list=7%, signal=22%	EDN1/TFF2/CD207/HTR1D/TGFB2/SERPINB2/EDN2/MX1/PDCD1/KCNMB1/EDAR/RSAD2/KRT15/SLC6A14/AKR1B10/IFI44L/SPRR3/UPK3B/KLK8/KLK7/KRT13/KRT5
HALLMARK_G2M_CHECKPOINT	183	-0.356546	G2	1.42727	0.00834372	0.0169824	0.00786555	6615	tags=63%, list=41%, signal=37%	CUL3/KPNA2/AURKA/ABL1/NUMA1/CHAF1A/SLC38A1/PTTG1/CTCF/HNRNPU/GSPT1/PRMT5/POLA2/E2F1/HNRNPD/PRPF4B/CDC27/DDX39A/BCL3/CUL5/WRN/NUP50/TRAIP/SRSF1/UBE2C/NOLC1/TRA2B/TFDP1/EZH2/ARID4A/ATRX/BIRC5/SRSF2/MYC/CHMP1A/CASP8AP2/MARCKS/CDKN3/MEIS2/BUB3/PLK1/SRSF10/KIF4A/NCL/MCM3/NASP/G3BP1/CENPA/XPO1/CCNA2/MAPK14/NUP98/MTF2/TOP1/CHEK1/RACGAP1/PLK4/CKS2/PRIM2/MYBL2/KIF2C/SYNCRIP/DR1/STAG1/LMNB1/TACC3/CDC45/CDC…
HALLMARK_ESTROGEN_RESPONSE_EARLY	185	-0.352648	G2	1.41488	0.00986803	0.018977	0.00878933	3593	tags=38%, list=22%, signal=30%	SEMA3B/MREG/BCL2/KCNK5/RBBP8/CCND1/INHBB/CHPT1/FOS/NRIP1/ELF1/PODXL/UGCG/SLC1A1/MSMB/NBL1/IGFBP4/LAD1/B4GALT1/FHL2/CA12/CD44/DHRS3/FLNB/ADD3/OLFML3/TIPARP/AR/ELF3/THSD4/ABHD2/TJP3/BCL11B/SLC16A1/SH3BP5/ENDOD1/SULT2B1/TPBG/CELSR1/GJA1/SVIL/PRSS23/AREG/SLC2A1/MUC1/PTGES/TMPRSS3/RAPGEFL1/BHLHE40/KLK10/OPN3/KAZN/RHOD/SEC14L2/MICB/ALDH3B1/FOXC1/KRT19/TSKU/MYOF/CLIC3/RAB31/ZNF185/PDLIM3/SFN/TGM2/P2RY2/…
HALLMARK_MYOGENESIS	147	-0.349992	G2	1.36585	0.0286076	0.051085	0.0236604	2099	tags=27%, list=13%, signal=23%	MYH9/HBEGF/APLNR/KLF5/TGFB1/TNNC1/SPHK1/SVIL/ITGB1/TPM2/WWTR1/APOD/AGRN/MYH11/COL15A1/COL4A2/FGF2/BHLHE40/SSPN/LAMA2/ITGB5/SGCA/COL6A2/ITGB4/FABP3/MYLK/LSP1/TAGLN/SPARC/AEBP1/PDLIM7/COL1A1/PTGIS/COL6A3/COL3A1/DES/ADAM12/TNNI2/TNNT1
HALLMARK_ANDROGEN_RESPONSE	93	-0.361612	G2	1.30924	0.0661765	0.110294	0.0510836	4508	tags=41%, list=28%, signal=30%	KRT8/DBI/SGK1/NCOA4/ADAMTS1/FKBP5/IQGAP2/TMEM50A/XRCC5/BMPR1B/GNAI3/MYL12A/CCND1/CAMKK2/STK39/MERTK/HMGCS1/ARID5B/CDK6/PDLIM5/STEAP4/SAT1/B4GALT1/MAF/HPGD/ELK4/NKX3-1/ACTN1/DHCR24/ABHD2/B2M/TNFAIP8/AKAP12/ITGAV/KRT19/PMEPA1/ALDH1A3/INPP4B
HALLMARK_ANGIOGENESIS	34	-0.426878	G2	1.29501	0.131667	0.199495	0.0923977	1710	tags=32%, list=11%, signal=29%	JAG1/ITGAV/FSTL1/POSTN/LUM/S100A4/OLR1/COL5A2/VCAN/COL3A1/CXCL6
HALLMARK_ESTROGEN_RESPONSE_LATE	183	-0.297403	G2	1.19052	0.122283	0.191067	0.088494	3519	tags=36%, list=22%, signal=28%	BCL2/KCNK5/RBBP8/CCND1/TOP2A/MDK/CHPT1/FOS/NRIP1/ST14/ZFP36/CDC20/DLG5/STIL/SNX10/TFPI2/NBL1/IGFBP4/PERP/GAL/ATP2B4/CA2/KLK11/CA12/CDC6/CD44/FLNB/ADD3/TPSAB1/ISG20/ABHD2/TJP3/SLC16A1/SULT2B1/TPBG/TNNC1/KIF20A/CAV1/PRSS23/AREG/LTF/DUSP2/PTGES/TMPRSS3/SCUBE2/RAPGEFL1/KLK10/OPN3/NMU/S100A9/CXCL14/MICB/ALDH3B1/FOXC1/LAMC2/KRT19/GJB3/MYOF/CLIC3/RAB31/PDLIM3/SFN/CYP4F11/BATF/TRIM29/KRT13
HALLMARK_PI3K_AKT_MTOR_SIGNALING	95	-0.308574	G2	1.11933	0.248521	0.335839	0.155546	2859	tags=24%, list=18%, signal=20%	CFL1/STAT2/RPS6KA1/ACTR2/RIT1/CAB39/NOD1/CDK1/LCK/CDK2/ACTR3/RALB/NCK1/EGFR/PDK1/MYD88/CXCR4/SLC2A1/PRKCB/IL2RG/SFN/SLA/DAPP1
HALLMARK_MTORC1_SIGNALING	193	-0.276389	G2	1.11601	0.220727	0.306565	0.141988	3404	tags=22%, list=21%, signal=18%	G6PD/EGLN3/LGMN/PRDX1/RRM2/SQLE/HMGCS1/ENO1/ACTR2/SYTL2/RIT1/NFIL3/SKAP2/ADD3/ACTR3/TES/PPP1R15A/DHCR24/PNP/HK2/PDK1/NAMPT/BUB1/SLC2A3/FGL2/SLC6A6/CFP/LDHA/AK4/CXCR4/SLC2A1/PLOD2/IFI30/DDIT4/BHLHE40/CORO1A/CTSC/LDLR/SERPINH1/ITGB2/IGFBP5/SLA/DAPP1
HALLMARK_E2F_TARGETS	192	-0.255203	G2	1.02776	0.39782	0.523448	0.242439	5962	tags=47%, list=37%, signal=30%	DCTPP1/SRSF1/NOLC1/TRA2B/EZH2/POLD1/SPAG5/BIRC5/SRSF2/MYC/CDKN3/UBE2T/HMGB2/SSRP1/POLE4/MSH2/CCP110/DSCC1/SPC24/CDCA8/PLK1/KIF4A/MCM3/SHMT1/PRKDC/IPO7/NASP/NUP107/XPO1/ORC2/POLD3/NUDT21/DEK/CDKN1A/EED/WEE1/CHEK1/EIF2S1/RACGAP1/PLK4/NBN/CKS2/PRIM2/CENPM/MYBL2/KIF2C/SYNCRIP/STAG1/LMNB1/ASF1B/TACC3/TCF19/ZW10/CHEK2/MCM2/MCM5/CKS1B/MKI67/GINS1/MCM4/CCNB2/TFRC/TUBB/HMMR/ANP32E/TOP2A/MCM6/RRM2/LBR/CDC2…
HALLMARK_CHOLESTEROL_HOMEOSTASIS	70	-0.290273	G2	1.00626	0.439324	0.563236	0.260867	3360	tags=33%, list=21%, signal=26%	FBXO6/DHCR7/CTNNB1/SEMA3B/ACAT2/LGMN/SQLE/HMGCS1/MAL2/NFIL3/ATF3/ANXA5/LGALS3/PLSCR1/JAG1/ANTXR2/S100A11/TNFRSF12A/LDLR/AVPR1A/GPX8/PLAUR/PPARG
HALLMARK_GLYCOLYSIS	181	-0.249973	G2	0.99751	0.4829	0.603625	0.279574	4724	tags=38%, list=29%, signal=27%	ALDH7A1/EXT2/PGAM1/P4HA1/B4GALT4/ECD/HOMER1/B3GNT3/SDC3/TGFBI/BPNT1/ZNF292/BIK/UGP2/IDH1/GALE/VEGFA/FUT8/GPC4/EXT1/SRD5A3/HMMR/PYGL/PKP2/G6PD/SDC1/EGLN3/PFKP/MERTK/PC/ENO1/PLOD1/DEPDC1/PKM/IER3/ADORA2B/IGFBP3/NT5E/B4GALT1/CDK1/RPE/EFNA3/PGM2/CD44/GPC1/ANGPTL4/ELF3/EGFR/ISG20/HK2/CHST4/SLC16A3/TPBG/LDHA/AK4/KIF20A/CXCR4/CAPN5/PLOD2/AGRN/DDIT4/MET/DCN/CHST1/TGFA/COL5A1/VCAN/GPR87
HALLMARK_WNT_BETA_CATENIN_SIGNALING	39	-0.257721	G2	0.805401	0.786174	0.86644	0.401298	2657	tags=33%, list=17%, signal=28%	NUMB/FZD8/CTNNB1/NOTCH1/FZD1/PPARD/NKD1/TCF7/WNT5B/ADAM17/JAG1/LEF1/DKK1
HALLMARK_REACTIVE_OXYGEN_SPECIES_PATHWAY	45	-0.250302	G2	0.799362	0.797125	0.86644	0.401298	3511	tags=36%, list=22%, signal=28%	TXNRD1/GLRX2/JUNB/NQO1/FTL/G6PD/PRDX1/PFKP/OXSR1/PDLIM1/SBNO2/FES/IPCEF1/SOD2/MGST1/LSP1
HALLMARK_ADIPOGENESIS	181	-0.146085	G2	0.582946	1	1	0.463158	4866	tags=28%, list=30%, signal=20%	CD302/CMPK1/FAH/SULT1A1/SLC19A1/SORBS1/MAP4K3/DLAT/RETSAT/STAT5A/CD151/IDH1/DHCR7/TOB1/APOE/ATL2/RMDN3/MGLL/ITIH5/PTGER3/RIOK3/TST/ALDH2/STOM/ANGPT1/TANK/SPARCL1/SOWAHC/FABP4/GADD45A/IFNGR1/APLP2/C3/ITSN1/ANGPTL4/ATP1B3/PHLDB1/LAMA4/BCL6/PFKFB3/COL15A1/RAB34/SSPN/COL4A1/PLIN2/MYLK/OMD/PPARG/SNCG/NABP1/RETN
HALLMARK_MYC_TARGETS_V2	58	0.096255	G1	-0.347871	1	1	0.463158	14489	tags=100%, list=90%, signal=10%	TMEM97/PPAN/MYBBP1A/NOP2/RRP12/NOC4L/IPO4/NDUFAF4/NOP56/EXOSC5/LAS1L/PUS1/FARSA/SUPV3L1/SRM/PHB/RABEPK/TFB2M/TCOF1/PES1/BYSL/TBRG4/GRWD1/UTP20/IMP4/RRP9/RCL1/HSPE1/CDK4/UNG/MRTO4/HSPD1/PA2G4/AIMP2/NPM1/PRMT3/GNL3/MPHOSPH10/DCTPP1/WDR74/NOLC1/NOP16/MYC/SLC29A2/SORD/PPRC1/PLK1/SLC19A1/PLK4/WDR43/CBX3/MCM5/MCM4/NIP7/DDX18/MAP3K6/HK2/DUSP2
HALLMARK_PROTEIN_SECRETION	93	0.154832	G1	-0.604386	1	1	0.463158	5305	tags=29%, list=33%, signal=20%	GNAS/BNIP3/TPD52/PAM/OCRL/ICA1/COPE/SCAMP1/SCRN1/ERGIC3/NAPA/LMAN1/YIPF6/BET1/MON2/GOSR2/TMED10/TMED2/STX16/SEC24D/CLCN3/USO1/CD63/ARFGEF2/DNM1L/CLN5/TOM1L1
HALLMARK_MYC_TARGETS_V1	191	0.162769	G1	-0.729926	0.996255	1	0.463158	12877	tags=99%, list=80%, signal=20%	PRDX4/TXNL4A/RPS5/RPL18/LSM7/RPS6/RPL34/ODC1/POLD2/RPS10/RPL6/PHB2/RPLP0/C1QBP/EEF1B2/RPL14/IFRD1/RPS2/IMPDH2/YWHAE/MRPL23/SNRPD2/FBL/RPS3/NHP2/NOP56/PABPC4/PRPF31/NME1/CYC1/RUVBL2/HDDC2/NDUFAB1/PSMD3/LSM2/NCBP1/SLC25A3/MAD2L1/VBP1/SRM/TUFM/MRPS18B/CANX/PHB/HSP90AB1/CUL1/HPRT1/COX5A/EIF3B/SNRPD1/TRIM28/GOT2/RNPS1/CCT7/XPOT/RPL22/PTGES3/MCM7/CTPS1/EIF4E/DUT/ACP1/EIF2S2/VDAC3/NAP1L1/CCT3/EIF3D/PRDX…
HALLMARK_HEME_METABOLISM	161	0.209516	G1	-0.913419	0.731034	0.830721	0.384755	4053	tags=28%, list=25%, signal=21%	BCAM/TMCC2/AQP3/SNCA/ASNS/ELL2/FN3K/SLC22A4/EPOR/RAP1GAP/ATP6V0A1/DMTN/PRDX2/HAGH/HBB/SIDT2/SLC6A9/ALDH6A1/ISCA1/UCP2/FBXO9/P4HA2/NARF/OSBP2/ABCG2/RBM38/XK/BSG/ABCB6/SLC25A38/BTG2/PIGQ/ANK1/PPOX/UBAC1/EZH1/DCAF11/MKRN1/MINPP1/CCDC28A/UROS/SLC7A11/NUDT4/NFE2L1/ATG4A
HALLMARK_FATTY_ACID_METABOLISM	142	0.222864	G1	-0.957908	0.581882	0.676606	0.313376	3544	tags=25%, list=22%, signal=20%	CEL/GAD2/CA4/ALDH1A1/GPD1/ENO2/AQP7/ERP29/PCBD1/ETFDH/CRAT/GSTZ1/MLYCD/BCKDHB/ODC1/CD36/ECI1/REEP6/NTHL1/MDH2/ACADVL/RDH11/ACSS1/HSD17B10/HSDL2/AADAT/AUH/CPT2/MIF/SLC22A5/EPHX1/ECI2/ACOT8/ACADM/GCDH/MAOA
HALLMARK_UNFOLDED_PROTEIN_RESPONSE	106	0.237947	G1	-0.958081	0.563107	0.670365	0.310485	5500	tags=40%, list=34%, signal=26%	STC2/PSAT1/TSPYL2/ASNS/CHAC1/SLC1A4/ERN1/WFS1/DNAJB9/EIF4EBP1/SRPRB/ARFGAP1/EEF2/CXXC1/EXOSC4/RPS14/YIF1A/TTC37/SSR1/SPCS1/GEMIN4/GOSR2/HERPUD1/NHP2/NOP56/LSM4/HSP90B1/HSPA9/EXOSC5/CEBPG/ATF4/ATP6V0D1/PDIA5/WIPI1/HYOU1/HSPA5/EIF2AK3/SERP1/TATDN2/EXOSC9/EXOSC2/SLC30A5
HALLMARK_DNA_REPAIR	145	0.228016	G1	-0.980891	0.524648	0.639814	0.296335	6368	tags=49%, list=40%, signal=30%	BCAM/VPS37D/USP11/POLR2I/SNAPC4/EDF1/POLR2J/NUDT9/SURF1/NME3/DCTN4/COX17/CETN2/POM121/AK1/SAC3D1/GTF3C5/AAAS/MRPL40/TARBP2/IMPDH2/GPX4/SEC61A1/CANT1/GTF2F1/RAD52/NT5C3A/POLL/MPC2/ERCC8/RAE1/TMED2/NELFCD/PRIM1/SMAD5/POLR1D/POLR2E/RRM2B/SRSF6/NME1/BRF2/VPS28/ADCY6/NELFE/RPA3/CSTF3/SUPT4H1/NT5C/REV3L/ERCC2/BCAP31/EIF1B/POLR1C/NELFB/DGCR8/POLR3GL/HPRT1/XPC/GTF2H5/ALYREF/POLR2C/TAF9/TAF6/SUPT5H/LIG1/N…
HALLMARK_UV_RESPONSE_UP	140	0.259411	G1	-1.11678	0.172757	0.246796	0.114306	872	tags=9%, list=5%, signal=9%	MAPK8IP2/GPX3/OLFM1/KCNH2/CDO1/IGFBP2/GCH1/DLG4/AQP3/ASNS/ENO2/SLC25A4/ABCB1
HALLMARK_XENOBIOTIC_METABOLISM	164	0.261325	G1	-1.1439	0.136842	0.201238	0.0932051	853	tags=12%, list=5%, signal=12%	VTN/DDC/F10/GNMT/PEMT/MPP2/SERPINA6/HES6/REG1A/CDO1/ARG2/GCH1/PDK4/ATOH8/F11/PMM1/TMEM97/AOX1/DCXR/RAP1GAP
HALLMARK_BILE_ACID_METABOLISM	91	0.330974	G1	-1.29168	0.0988784	0.159481	0.073865	2606	tags=26%, list=16%, signal=22%	TTR/GC/GNMT/SERPINA6/EPHX2/ALDH1A1/ABCA5/ABCA3/ABCA2/AMACR/SLC27A2/SLC23A2/SLC27A5/EFHC1/BMP6/MLYCD/NR3C2/PEX6/FADS2/CYP39A1/PEX11G/PXMP2/PEX7/RXRA
HALLMARK_PEROXISOME	94	0.330711	G1	-1.3025	0.0558691	0.096326	0.0446142	2148	tags=19%, list=13%, signal=17%	TTR/CEL/ABCC8/SERPINA6/ALB/DLG4/EPHX2/ALDH1A1/SLC25A4/ABCB1/SLC27A2/SLC23A2/CRAT/MLYCD/PEX6/FIS1/CADM1/PEX5
HALLMARK_HEDGEHOG_SIGNALING	31	0.512244	G1	-1.60363	0.00849122	0.0169824	0.00786555	660	tags=26%, list=4%, signal=25%	SCG2/RTN1/CRMP1/NRCAM/NKX6-1/HEY2/CDK5R1/VLDLR
HALLMARK_SPERMATOGENESIS	75	0.438505	G1	-1.658	0.00155966	0.00371347	0.00171992	2128	tags=20%, list=13%, signal=17%	PCSK1N/CLGN/CNIH2/SCG3/SCG5/POMC/PACRG/ZC2HC1C/ACRBP/HSPA4L/GFI1/PEBP1/ADCYAP1/RAD17/MLF1
HALLMARK_OXIDATIVE_PHOSPHORYLATION	181	0.407775	G1	-1.81171	3.03487e-06	1.08388e-05	5.02008e-06	5507	tags=49%, list=34%, signal=33%	PDK4/SLC25A4/NDUFS7/NDUFS6/TIMM13/ATP6AP1/NDUFA5/NDUFB7/ETFDH/NDUFA9/NDUFA3/ATP6V0B/ACAT1/ETFB/MRPL34/SURF1/ALDH6A1/ISCA1/ECI1/NDUFB2/SLC25A11/PMPCA/FXN/SLC25A6/MDH2/BCKDHA/ACADVL/UQCRQ/COX6A1/PHB2/NDUFA8/NDUFV2/NDUFC1/NDUFB8/HSD17B10/COX17/ATP6V1G1/NDUFA2/NDUFC2/ACADSB/COX11/COX8A/NDUFA1/NDUFS8/UQCRB/COX5B/NDUFB1/ACADM/UQCR10/COX6C/GPX4/COX10/COX7A2/NDUFB6/COX6B1/COX4I1/SLC25A5/COX7C/HSPA9/AIFM1…
HALLMARK_PANCREAS_BETA_CELLS	35	0.794883	G1	-2.58607	1e-10	7.14286e-10	3.30827e-10	665	tags=49%, list=4%, signal=47%	PCSK1/PCSK2/INSM1/NKX2-2/CHGA/PAK3/ABCC8/SCGN/ISL1/PAX6/FOXA2/NKX6-1/STXBP1/MAFB/NEUROD1/DPP4/HNF1A

## Sheet: KEGG
ID	Description	setSize	enrichmentScore	enrichmentGroup	NES	pvalue	p.adjust	qvalues	rank	leading_edge	core_enrichment
ko04060	KEGG_CYTOKINE_CYTOKINE_RECEPTOR_INTERACTION	167	-0.652053	G2	2.57691	1e-10	4.65e-09	3.28947e-09	3343	tags=64%, list=21%, signal=51%	INHBB/TNFRSF14/IL23A/TGFBR1/BMP2/IL4R/CX3CL1/TNFRSF21/IFNGR2/IL1B/TNFSF15/CSF1/IFNGR1/IL7/TGFBR2/BMPR2/TNFSF10/PDGFB/TNFRSF1B/CXCL2/PLEKHO2/ACVR1/CSF1R/IL15/CCL5/IL10RA/IFNAR2/EGFR/TNFRSF10D/OSM/TGFB1/TNFSF13/CXCR4/IL2RB/FAS/IL15RA/CCL13/LIF/IL12RB1/TNFSF4/TNFSF11/CXCL11/TNF/TNFSF14/IL1R1/MET/TNFRSF10B/CXCR6/TNFRSF12A/HGF/CCR1/CSF2RB/KITLG/RELT/PDGFRA/TNFRSF10A/CCL19/PDGFRB/CXCR3/CCL23/TGFB3/CD40…
ko04672	KEGG_INTESTINAL_IMMUNE_NETWORK_FOR_IGA_PRODUCTION	30	-0.811253	G2	2.4398	1.1659e-09	3.6143e-08	2.5568e-08	2590	tags=83%, list=16%, signal=70%	HLA-DRB5/HLA-DRB1/ITGA4/HLA-DPB1/MADCAM1/IL15/HLA-DQB1/TGFB1/TNFSF13/HLA-DPA1/CXCR4/IL15RA/HLA-DQA1/PIGR/CD28/HLA-DOA/HLA-DRA/HLA-DMB/CD40/CD86/TNFSF13B/ITGB7/CCL28/HLA-DQA2/HLA-DOB
ko04640	KEGG_HEMATOPOIETIC_CELL_LINEAGE	62	-0.695044	G2	2.39919	1e-10	4.65e-09	3.28947e-09	3135	tags=73%, list=20%, signal=59%	IL4R/CD5/IL1B/CSF1/IL7/HLA-DRB5/HLA-DRB1/ITGA6/ITGA4/MME/CD44/CSF1R/CD8A/CD33/FCGR1A/CD4/ITGA3/TNF/IL1R1/ITGAM/CD2/HLA-DRA/KITLG/ITGA2/CD1D/CD3E/ITGA5/CD3D/CD7/CD8B/CD1E/CSF3R/CD3G/IL1R2/CD38/ITGB3/CD1C/CSF2RA/CD1A/CD37/CSF2/IL7R/CD22/IL11/IL2RA
ko05322	KEGG_SYSTEMIC_LUPUS_ERYTHEMATOSUS	42	-0.733822	G2	2.38965	6.23692e-09	1.45008e-07	1.02581e-07	2667	tags=76%, list=17%, signal=64%	ACTN4/HLA-DRB5/TRIM21/HLA-DRB1/C3/HLA-DPB1/ACTN1/C1QA/HLA-DQB1/C4A/CTSG/C1QB/C1QC/HLA-DPA1/FCGR1A/HLA-DQA1/FCGR2A/TNF/CD28/HLA-DOA/HLA-DRA/C1R/FCGR3A/HLA-DMB/CD40/CD86/C4B/FCGR2C/C1S/FCGR2B/HLA-DQA2/HLA-DOB
ko05140	KEGG_LEISHMANIA_INFECTION	61	-0.671362	G2	2.31996	3.13155e-09	8.32096e-08	5.88636e-08	3345	tags=67%, list=21%, signal=53%	NFKBIA/FOS/RELA/TLR4/HLA-DMA/IFNGR2/IL1B/IFNGR1/HLA-DRB5/HLA-DRB1/C3/ITGA4/HLA-DPB1/HLA-DQB1/MYD88/TGFB1/CYBA/HLA-DPA1/TLR2/ITGB1/FCGR1A/HLA-DQA1/FCGR2A/STAT1/TNF/ITGAM/HLA-DOA/PRKCB/HLA-DRA/FCGR3A/HLA-DMB/NCF4/TGFB3/FCGR2C/ITGB2/TGFB2/NCF2/NCF1/PTGS2/HLA-DQA2/HLA-DOB
ko04512	KEGG_ECM_RECEPTOR_INTERACTION	66	-0.661899	G2	2.30296	7.87787e-09	1.62809e-07	1.15174e-07	2547	tags=67%, list=16%, signal=56%	ITGA6/ITGA4/SPP1/CD44/SDC4/LAMC1/LAMB2/COL5A3/ITGA10/COL4A4/HSPG2/ITGB1/LAMA4/AGRN/ITGA3/ITGAV/COL4A2/LAMA2/COL4A1/ITGA2/ITGB5/COL6A1/COL6A2/ITGB4/ITGA5/THBS1/LAMC2/COMP/LAMB3/ITGB7/LAMA3/ITGB3/TNC/COL1A1/THBS2/COL5A1/COL1A2/COL5A2/FN1/COL6A3/ITGA11/COL3A1/COL11A1/ITGB6
ko05416	KEGG_VIRAL_MYOCARDITIS	55	-0.653539	G2	2.22732	2.07069e-07	2.96268e-06	2.09584e-06	3762	tags=65%, list=23%, signal=50%	ABL2/PRF1/HLA-E/HLA-C/SGCD/CCND1/HLA-DMA/MYH14/HLA-G/HLA-DRB5/HLA-DRB1/HLA-B/ACTB/HLA-DPB1/HLA-DQB1/MYH9/HLA-F/CASP8/CAV1/HLA-DPA1/HLA-DQA1/MYH11/CD28/HLA-DOA/LAMA2/HLA-DRA/SGCA/HLA-DMB/CD40/RAC2/CD86/ICAM1/ITGB2/ITGAL/HLA-DQA2/HLA-DOB
ko04612	KEGG_ANTIGEN_PROCESSING_AND_PRESENTATION	55	-0.639902	G2	2.18085	7.04751e-07	8.73891e-06	6.18202e-06	4044	tags=64%, list=25%, signal=48%	CREB1/RFX5/HSPA1B/HLA-E/HLA-C/LGMN/NFYA/HLA-DMA/HLA-G/HLA-DRB5/CTSB/HLA-DRB1/HLA-B/HLA-DPB1/HLA-DQB1/B2M/HSPA1A/HLA-F/CD8A/CD74/HLA-DPA1/TAP2/IFI30/HLA-DQA1/CD4/TAP1/CTSS/HLA-DOA/HLA-DRA/HLA-DMB/CD8B/CIITA/HLA-DQA2/HSPA6/HLA-DOB
ko05332	KEGG_GRAFT_VERSUS_HOST_DISEASE	26	-0.758502	G2	2.17904	7.78112e-07	9.04556e-06	6.39895e-06	3695	tags=92%, list=23%, signal=71%	PRF1/HLA-E/HLA-C/HLA-DMA/IL1B/HLA-G/HLA-DRB5/HLA-DRB1/HLA-B/HLA-DPB1/HLA-DQB1/HLA-F/HLA-DPA1/FAS/HLA-DQA1/GZMB/TNF/CD28/HLA-DOA/HLA-DRA/HLA-DMB/CD86/HLA-DQA2/HLA-DOB
ko05320	KEGG_AUTOIMMUNE_THYROID_DISEASE	25	-0.764539	G2	2.17443	1.45918e-06	1.35704e-05	9.59988e-06	3695	tags=96%, list=23%, signal=74%	PRF1/HLA-E/HLA-C/HLA-DMA/HLA-G/HLA-DRB5/HLA-DRB1/HLA-B/HLA-DPB1/HLA-DQB1/HLA-F/HLA-DPA1/FAS/HLA-DQA1/GZMB/CD28/HLA-DOA/HLA-DRA/HLA-DMB/CD40/CD86/CTLA4/HLA-DQA2/HLA-DOB
ko05330	KEGG_ALLOGRAFT_REJECTION	25	-0.764383	G2	2.17399	1.45918e-06	1.35704e-05	9.59988e-06	3695	tags=96%, list=23%, signal=74%	PRF1/HLA-E/HLA-C/HLA-DMA/HLA-G/HLA-DRB5/HLA-DRB1/HLA-B/HLA-DPB1/HLA-DQB1/HLA-F/HLA-DPA1/FAS/HLA-DQA1/GZMB/TNF/CD28/HLA-DOA/HLA-DRA/HLA-DMB/CD40/CD86/HLA-DQA2/HLA-DOB
ko05200	KEGG_PATHWAYS_IN_CANCER	271	-0.521841	G2	2.1654	1e-10	4.65e-09	3.28947e-09	3557	tags=44%, list=22%, signal=35%	TRAF1/LAMB1/BCL2L1/BCL2/NRAS/CCND1/FADD/SUFU/NFKBIA/EGLN3/FOS/TGFBR1/TPM3/RELA/BMP2/IKBKB/TRAF5/FZD1/CCDC6/CCNE1/PGF/CTNNA1/CDK6/TCF7L2/MECOM/TGFBR2/PPARD/CBL/PDGFB/RASSF5/ITGA6/PIAS3/PIK3CA/GSTP1/TCF7/CDK2/PLCG2/RALB/AR/HIF1A/CSF1R/NKX3-1/E2F3/JUP/FZD6/WNT5B/EGFR/ETS1/LAMC1/FGF18/PML/LAMB2/ERBB2/TGFB1/CASP8/RAD51/COL4A4/GLI3/BMP4/RARB/FAS/ITGB1/SLC2A1/LAMA4/SPI1/WNT5A/PIK3CD/SMO/ITGA3/STAT1/ITGA…
ko05222	KEGG_SMALL_CELL_LUNG_CANCER	75	-0.603334	G2	2.15501	1.93694e-07	2.96268e-06	2.09584e-06	3557	tags=51%, list=22%, signal=40%	TRAF1/LAMB1/BCL2L1/BCL2/CCND1/NFKBIA/RELA/IKBKB/TRAF5/CCNE1/CDK6/ITGA6/PIAS3/PIK3CA/CDK2/E2F3/LAMC1/LAMB2/COL4A4/RARB/ITGB1/LAMA4/PIK3CD/ITGA3/ITGAV/COL4A2/LAMA2/COL4A1/ITGA2/CDKN2B/LAMC2/LAMB3/PIK3CG/LAMA3/PIK3R5/PTGS2/FN1/BIRC3
ko05340	KEGG_PRIMARY_IMMUNODEFICIENCY	25	-0.741818	G2	2.10981	6.54257e-06	5.53145e-05	3.91302e-05	1833	tags=64%, list=11%, signal=57%	CD8A/TAP2/CD4/TAP1/ADA/CD3E/CD3D/CD8B/CD40/ZAP70/PTPRC/IL2RG/CIITA/IL7R/BTK/CD79A
ko04510	KEGG_FOCAL_ADHESION	169	-0.533285	G2	2.10938	2.73454e-10	1.01725e-08	7.19616e-09	2667	tags=63%, list=17%, signal=53%	RAP1B/ACTG1/PPP1CA/JUN/ROCK2/PAK1/SRC/PRKCA/PTEN/DOCK1/MYL12B/RHOA/PPP1CB/CDC42/VEGFA/ROCK1/THBS3/ITGA9/TLN1/CTNNB1/BIRC2/ITGB8/ILK/LAMB1/RAP1A/BCL2/MYL12A/CCND1/ITGA1/PAK2/TLN2/DIAPH1/PGF/TNXB/CAPN2/ACTN4/PARVA/PDGFB/ITGA6/ITGA4/PIK3CA/SPP1/ACTB/FLNB/VASP/ACTN1/EGFR/SHC1/ZYX/LAMC1/LAMB2/COL5A3/ITGA10/ERBB2/COL4A4/CAV1/ITGB1/LAMA4/PIK3CD/ITGA3/ITGAV/COL4A2/MET/VCL/PRKCB/LAMA2/HGF/COL4A1/ITGA2/ITG…
ko04514	KEGG_CELL_ADHESION_MOLECULES_CAMS	105	-0.557317	G2	2.09841	1.74575e-07	2.95191e-06	2.08822e-06	3081	tags=59%, list=19%, signal=48%	HLA-E/F11R/HLA-C/SDC1/CNTNAP1/MPZL1/OCLN/HLA-DMA/SELE/CD276/HLA-G/HLA-DRB5/HLA-DRB1/ITGA6/ITGA4/HLA-B/HLA-DPB1/MADCAM1/SDC4/CD274/HLA-DQB1/HLA-F/CD8A/HLA-DPA1/CD58/ITGB1/CD6/HLA-DQA1/CD4/ICAM3/ITGAV/ITGAM/CD28/CD2/HLA-DOA/HLA-DRA/CLDN11/HLA-DMB/CD8B/CD40/PTPRC/CD86/PDCD1LG2/CLDN18/SPN/SELPLG/ICAM1/VCAM1/SELL/ITGB2/CLDN1/ITGB7/ITGAL/CLDN23/PDCD1/CTLA4/CDH3/SIGLEC1/CD22/HLA-DQA2/VCAN/HLA-DOB
ko04650	KEGG_NATURAL_KILLER_CELL_MEDIATED_CYTOTOXICITY	89	-0.568159	G2	2.08625	3.26911e-07	4.34324e-06	3.07247e-06	3792	tags=55%, list=24%, signal=42%	NFATC1/PRF1/HLA-E/HLA-C/NRAS/SYK/HCST/ULBP3/IFNGR2/CHP1/NFATC4/SH3BP2/IFNGR1/TNFSF10/NFAT5/HLA-G/PIK3CA/LCK/HLA-B/PLCG2/MICA/IFNAR2/SHC1/TNFRSF10D/FAS/TYROBP/PIK3CD/GZMB/TNF/TNFRSF10B/PRKCB/LCP2/FCGR3A/TNFRSF10A/FCER1G/SH2D1A/ZAP70/CD247/RAC2/MICB/ICAM1/ITGB2/VAV1/PIK3CG/ITGAL/CSF2/PIK3R5/CD48/RAET1L
ko05310	KEGG_ASTHMA	18	-0.785894	G2	2.08457	2.44413e-05	0.00018942	0.000133999	3039	tags=100%, list=19%, signal=81%	HLA-DMA/HLA-DRB5/HLA-DRB1/MS4A2/HLA-DPB1/HLA-DQB1/HLA-DPA1/HLA-DQA1/TNF/HLA-DOA/HLA-DRA/FCER1G/HLA-DMB/CD40/FCER1A/HLA-DQA2/HLA-DOB
ko04810	KEGG_REGULATION_OF_ACTIN_CYTOSKELETON	170	-0.506422	G2	2.00207	1.62724e-08	3.02667e-07	2.14111e-07	4322	tags=58%, list=27%, signal=43%	ARHGEF12/ACTG1/PPP1CA/ROCK2/PAK1/LIMK2/WASF2/DOCK1/MYL12B/CD14/BDKRB2/NCKAP1/RDX/RHOA/PPP1CB/CSK/BDKRB1/CDC42/IQGAP2/KRAS/ROCK1/ITGA9/ITGB8/MRAS/SSH1/CFL1/ARPC5/NRAS/MYL12A/ITGA1/PAK2/DIAPH1/GNA13/RRAS2/IQGAP1/CYFIP1/MYH14/ACTN4/ARPC1B/ENAH/PDGFB/ITGA6/ITGA4/PIK3CA/ACTB/ARHGEF6/TMSB4X/ARPC2/DIAPH3/ACTN1/LIMK1/EGFR/FGD3/MYH9/GNG12/FGF18/ITGA10/EZR/TMSB4XP8/IQGAP3/PIP4K2A/SLC9A1/INS/ITGB1/RRAS/SSH3…
ko04662	KEGG_B_CELL_RECEPTOR_SIGNALING_PATHWAY	70	-0.547808	G2	1.92621	5.37359e-05	0.000399795	0.000282821	4889	tags=63%, list=31%, signal=44%	IKBKG/PIK3CB/PPP3R1/NFATC3/PPP3CA/JUN/NFATC2/LYN/MALT1/KRAS/NFATC1/BLNK/NFKBIE/NRAS/NFKBIA/FOS/RELA/SYK/IKBKB/INPP5D/PIK3AP1/CHP1/BCL10/NFATC4/NFAT5/PIK3CA/PLCG2/LILRB3/RASGRP3/CARD11/PIK3CD/PRKCB/IFITM1/RAC2/VAV1/PIK3CG/CD72/FCGR2B/PIK3R5/CD79B/CD22/BTK/DAPP1/CD79A
ko04670	KEGG_LEUKOCYTE_TRANSENDOTHELIAL_MIGRATION	93	-0.521488	G2	1.92505	2.32601e-05	0.000188103	0.000133067	4554	tags=62%, list=28%, signal=45%	RAP1B/ACTG1/ROCK2/PRKCA/CLDN10/CLDN2/MYL12B/RHOA/CDC42/ROCK1/JAM2/CTNNB1/RAP1A/F11R/GNAI3/MYL12A/OCLN/CTNNA1/CTNND1/ACTN4/RHOH/SIPA1/RASSF5/ITGA4/PIK3CA/ACTB/VASP/PLCG2/ACTN1/EZR/CYBA/CXCR4/ITGB1/PIK3CD/VCL/ITGAM/PRKCB/MSN/CYBB/CLDN11/NCF4/RAC2/MYL9/CLDN18/THY1/ICAM1/VCAM1/ITGB2/CLDN1/NCF2/VAV1/PIK3CG/ITGAL/MMP9/NCF1/CLDN23/PIK3R5/MMP2
ko04062	KEGG_CHEMOKINE_SIGNALING_PATHWAY	151	-0.488224	G2	1.90001	1.43756e-06	1.35704e-05	9.59988e-06	2266	tags=32%, list=14%, signal=28%	GNG8/CCL5/SHC1/GNG12/PLCB3/HCK/CXCR4/CCL13/PIK3CD/CXCL11/STAT1/PLCB2/CXCR6/PRKCB/WAS/CCR1/GNB4/FGR/GNGT2/CCL19/CXCR3/CCL23/RAC2/RASGRP2/CCL21/CXCL1/CXCL14/CCR5/VAV1/CCR2/CCR4/PIK3CG/CXCL8/DOCK2/CXCL3/CCL28/NCF1/CCR7/PIK3R5/CCL22/CCL17/CCL20/CXCL9/CXCL10/CXCL13/CCL18/CXCL6/CXCL5
ko05130	KEGG_PATHOGENIC_ESCHERICHIA_COLI_INFECTION	46	-0.580908	G2	1.89986	0.000291483	0.0018072	0.00127844	4698	tags=74%, list=29%, signal=52%	ARPC3/FYN/CDH1/KRT18/NCL/TLR5/ACTG1/ROCK2/PRKCA/NCK2/TUBA1C/CD14/RHOA/CDC42/ROCK1/CTNNB1/TUBB/ARPC5/YWHAZ/TLR4/ARHGEF2/OCLN/ARPC1B/ACTB/ARPC2/NCK1/CTTN/TUBB6/EZR/ITGB1/HCLS1/LY96/WAS/CLDN1
ko05218	KEGG_MELANOMA	50	-0.568652	G2	1.88763	0.000186118	0.00119372	0.000844456	3416	tags=42%, list=21%, signal=33%	NRAS/CCND1/CDK6/PDGFB/PIK3CA/E2F3/EGFR/FGF18/PIK3CD/FGF2/MET/HGF/PDGFRA/FGF7/CDKN2A/PDGFRB/PIK3CG/PDGFC/MITF/PIK3R5/FGF19
ko04210	KEGG_APOPTOSIS	78	-0.522867	G2	1.88309	7.10687e-05	0.000508415	0.00035966	3526	tags=41%, list=22%, signal=32%	BCL2L1/BCL2/FADD/NFKBIA/RELA/IKBKB/CAPN2/IL1B/CHP1/PRKX/TNFSF10/CFLAR/PIK3CA/CAPN1/MYD88/TNFRSF10D/ENDOD1/CASP8/CASP10/FAS/PIK3CD/TNF/IL1R1/TNFRSF10B/CSF2RB/TNFRSF10A/IRAK3/PIK3CG/IRAK2/PIK3R5/BIRC3/IL1RAP
ko00140	KEGG_STEROID_HORMONE_BIOSYNTHESIS	23	-0.663917	G2	1.85089	0.000738116	0.0042903	0.00303502	2437	tags=57%, list=15%, signal=48%	UGT2A3/HSD11B2/AKR1C3/SULT2B1/STS/HSD11B1/AKR1C1/HSD17B6/SULT1E1/CYP1B1/HSD17B2/AKR1C2/UGT1A10
ko04620	KEGG_TOLL_LIKE_RECEPTOR_SIGNALING_PATHWAY	81	-0.509217	G2	1.83765	0.000125371	0.000832823	0.00058915	3378	tags=44%, list=21%, signal=35%	FADD/NFKBIA/FOS/RELA/TLR4/IKBKB/TICAM1/IL1B/IRF5/PIK3CA/SPP1/CCL5/IFNAR2/MYD88/TLR3/CASP8/TLR1/IRF7/TLR2/TLR7/PIK3CD/LY96/CXCL11/STAT1/TNF/MAP3K8/TLR6/CD40/CD86/TLR8/PIK3CG/CXCL8/CTSK/PIK3R5/CXCL9/CXCL10
ko05410	KEGG_HYPERTROPHIC_CARDIOMYOPATHY_HCM	57	-0.535063	G2	1.83446	0.000609843	0.00365906	0.00258847	2547	tags=47%, list=16%, signal=40%	ITGA6/ITGA4/ACTB/ITGA10/TGFB1/TNNC1/CACNA2D4/TPM1/ITGB1/TPM2/TPM4/ITGA3/TNF/ITGAV/LAMA2/ITGA2/ITGB5/SGCA/ITGB4/ITGA5/TGFB3/TGFB2/ITGB7/ITGB3/ITGA11/DES/ITGB6
ko04630	KEGG_JAK_STAT_SIGNALING_PATHWAY	98	-0.488755	G2	1.82143	0.000106574	0.000734176	0.000519366	3526	tags=42%, list=22%, signal=33%	BCL2L1/CCND1/STAT2/SOCS3/IL23A/IL4R/IFNGR2/SPRED1/IFNGR1/IL7/CBL/PIAS3/PIK3CA/STAT6/IL15/IL10RA/IFNAR2/OSM/IRF9/PIM1/IL2RB/IL15RA/LIF/IL12RB1/PIK3CD/STAT1/CSF2RB/IL21R/IL2RG/CSF3R/OSMR/IL24/PIK3CG/CLCF1/CSF2RA/CSF2/IL7R/PIK3R5/IL11/IL2RA/IL20RB
ko04340	KEGG_HEDGEHOG_SIGNALING_PATHWAY	40	-0.559288	G2	1.79435	0.00276094	0.013379	0.00946451	2719	tags=42%, list=17%, signal=35%	PRKX/IHH/BMP8A/WNT5B/GLI3/BMP4/RAB23/WNT5A/SMO/WNT7B/GLI2/GLI1/GAS1/WNT11/WNT2/WNT7A/WNT10A
ko05217	KEGG_BASAL_CELL_CARCINOMA	42	-0.54904	G2	1.78791	0.00166844	0.00886659	0.00627235	3363	tags=50%, list=21%, signal=40%	SUFU/BMP2/FZD1/TCF7L2/TCF7/FZD6/WNT5B/GLI3/BMP4/WNT5A/SMO/FZD7/FZD2/WNT7B/LEF1/GLI2/GLI1/WNT11/WNT2/WNT7A/WNT10A
ko05414	KEGG_DILATED_CARDIOMYOPATHY	60	-0.511184	G2	1.75928	0.00179667	0.00903192	0.00638931	2719	tags=48%, list=17%, signal=40%	PRKX/ITGA6/ITGA4/ACTB/ITGA10/TGFB1/TNNC1/CACNA2D4/TPM1/ITGB1/TPM2/TPM4/ITGA3/TNF/ITGAV/LAMA2/ITGA2/ITGB5/SGCA/ITGB4/ITGA5/TGFB3/PLN/TGFB2/ITGB7/ITGB3/ITGA11/DES/ITGB6
ko05412	KEGG_ARRHYTHMOGENIC_RIGHT_VENTRICULAR_CARDIOMYOPATHY_ARVC	55	-0.503181	G2	1.71489	0.00280528	0.013379	0.00946451	3921	tags=62%, list=24%, signal=47%	ITGA9/CTNNB1/DSG2/ITGB8/SGCD/PKP2/ITGA1/CTNNA1/TCF7L2/ACTN4/ITGA6/ITGA4/ACTB/TCF7/JUP/ACTN1/ITGA10/GJA1/CACNA2D4/ITGB1/ITGA3/ITGAV/LAMA2/ITGA2/ITGB5/SGCA/ITGB4/ITGA5/ITGB7/ITGB3/LEF1/ITGA11/DES/ITGB6
ko04660	KEGG_T_CELL_RECEPTOR_SIGNALING_PATHWAY	93	-0.464262	G2	1.71381	0.00118145	0.00646575	0.00457396	4916	tags=58%, list=31%, signal=40%	MAPK14/IKBKG/PIK3CB/PPP3R1/PRKCQ/NFATC3/PPP3CA/JUN/NFATC2/PAK1/NCK2/CBLB/RHOA/MALT1/CDC42/KRAS/NFATC1/NFKBIE/NRAS/PAK2/NFKBIA/FOS/RELA/IKBKB/CHP1/BCL10/NFATC4/NFAT5/CBL/PIK3CA/LCK/NCK1/TEC/CD8A/CARD11/PIK3CD/CD4/TNF/MAP3K8/CD28/LCP2/CD3E/CD3D/CD8B/ZAP70/CD247/PTPRC/CD3G/VAV1/PIK3CG/CSF2/PIK3R5/PDCD1/CTLA4
ko05215	KEGG_PROSTATE_CANCER	80	-0.469611	G2	1.69509	0.0017569	0.00903192	0.00638931	4065	tags=40%, list=25%, signal=30%	KRAS/CREB1/FOXO1/CTNNB1/BCL2/NRAS/CCND1/NFKBIA/RELA/IKBKB/CCNE1/TCF7L2/PDGFB/PIK3CA/GSTP1/TCF7/CDK2/AR/NKX3-1/E2F3/EGFR/ERBB2/INS/PIK3CD/CREB5/PDGFRA/PDGFRB/PIK3CG/PDGFC/LEF1/PIK3R5/TGFA
ko05212	KEGG_PANCREATIC_CANCER	65	-0.475638	G2	1.65431	0.00386026	0.0175124	0.0123885	4083	tags=46%, list=25%, signal=35%	CDC42/VEGFA/KRAS/JAK1/BCL2L1/CCND1/TGFBR1/RELA/IKBKB/PGF/CDK6/TGFBR2/PIK3CA/ARHGEF6/RALB/E2F3/EGFR/ERBB2/TGFB1/RAD51/PIK3CD/STAT1/SMAD3/CDKN2A/TGFB3/RAC2/TGFB2/PIK3CG/PIK3R5/TGFA
ko04350	KEGG_TGF_BETA_SIGNALING_PATHWAY	73	-0.46368	G2	1.64295	0.00348802	0.0162193	0.0114737	4144	tags=44%, list=26%, signal=33%	RHOA/ACVRL1/ROCK1/SMURF2/THBS3/GDF6/BMPR1B/SMURF1/INHBB/TGFBR1/BMP2/SMAD6/SP1/CHRD/TGFBR2/BMPR2/NOG/ACVR1/BMP8A/TGFB1/BMP4/TNF/SMAD3/DCN/TGFB3/CDKN2B/THBS1/COMP/TGFB2/LTBP1/INHBA/THBS2
ko04621	KEGG_NOD_LIKE_RECEPTOR_SIGNALING_PATHWAY	55	-0.469404	G2	1.59977	0.0101817	0.044042	0.0311559	3881	tags=56%, list=24%, signal=43%	PYCARD/TAB2/CARD8/TRAF6/CCL2/BIRC2/CCL11/NFKBIA/RELA/IKBKB/IL1B/NOD1/CARD9/CXCL2/CCL5/TRIP6/CASP8/PSTPIP1/CARD6/TNFAIP3/CCL13/NLRP3/TNF/RIPK2/NLRC4/CXCL1/CASP1/CXCL8/NOD2/IL18/BIRC3
ko04623	KEGG_CYTOSOLIC_DNA_SENSING_PATHWAY	37	-0.494208	G2	1.57193	0.0255541	0.0931974	0.0659291	3910	tags=41%, list=24%, signal=31%	IKBKE/IL33/NFKBIA/RELA/IKBKB/IL1B/CCL5/DDX58/RIPK3/IRF7/CASP1/AIM2/ZBP1/IL18/CXCL10
ko04666	KEGG_FC_GAMMA_R_MEDIATED_PHAGOCYTOSIS	85	-0.429597	G2	1.56476	0.00714457	0.0316402	0.0223827	4439	tags=47%, list=28%, signal=34%	LYN/PAK1/PRKCA/DNM2/LIMK2/WASF2/PLD2/CDC42/ASAP3/CFL1/ARF6/ARPC5/SYK/INPP5D/ASAP1/ARPC1B/PIK3CA/ARPC2/VASP/PLCG2/LIMK1/SPHK1/HCK/FCGR1A/PIK3CD/FCGR2A/PLA2G4A/ASAP2/PRKCB/WAS/FCGR3A/RAC2/PTPRC/FCGR2C/VAV1/PIK3CG/DOCK2/NCF1/FCGR2B/PIK3R5
ko05223	KEGG_NON_SMALL_CELL_LUNG_CANCER	49	-0.467365	G2	1.55382	0.0175524	0.0694626	0.0491388	4382	tags=41%, list=27%, signal=30%	PRKCA/STK4/KRAS/FOXO3/NRAS/CCND1/CDK6/RASSF5/PIK3CA/PLCG2/E2F3/EGFR/ERBB2/RARB/PIK3CD/PRKCB/CDKN2A/PIK3CG/PIK3R5/TGFA
ko05220	KEGG_CHRONIC_MYELOID_LEUKEMIA	69	-0.44042	G2	1.54693	0.0212894	0.0808127	0.057168	3526	tags=33%, list=22%, signal=26%	BCL2L1/NRAS/CCND1/NFKBIA/TGFBR1/RELA/IKBKB/CDK6/MECOM/TGFBR2/CBL/PIK3CA/E2F3/SHC1/TGFB1/PIK3CD/SMAD3/CDKN2A/TGFB3/RUNX1/TGFB2/PIK3CG/PIK3R5
ko05219	KEGG_BLADDER_CANCER	38	-0.482128	G2	1.53518	0.029677	0.0995645	0.0704333	3416	tags=39%, list=21%, signal=31%	VEGFA/KRAS/NRAS/CCND1/PGF/E2F3/EGFR/ERBB2/CDKN2A/THBS1/TYMP/CXCL8/MMP9/MMP1/MMP2
ko00532	KEGG_GLYCOSAMINOGLYCAN_BIOSYNTHESIS_CHONDROITIN_SULFATE	19	-0.568316	G2	1.51891	0.0335527	0.109488	0.0774531	2683	tags=42%, list=17%, signal=35%	CHST15/CHST3/UST/CHSY1/CSGALNACT2/DSE/CHSY3/CHST11
ko05221	KEGG_ACUTE_MYELOID_LEUKEMIA	55	-0.440752	G2	1.50212	0.0299764	0.0995645	0.0704333	5776	tags=62%, list=36%, signal=40%	AKT2/MYC/MAP2K1/MTOR/NFKB1/PIK3R1/TCF7L1/KIT/SOS1/STAT3/CEBPA/IKBKG/PIK3CB/STAT5A/PIM2/FLT3/KRAS/NRAS/CCND1/RELA/IKBKB/TCF7L2/PPARD/PIK3CA/TCF7/JUP/PML/PIM1/SPI1/PIK3CD/RUNX1/PIK3CG/LEF1/PIK3R5
ko00980	KEGG_METABOLISM_OF_XENOBIOTICS_BY_CYTOCHROME_P450	39	-0.471016	G2	1.49746	0.0425649	0.132491	0.0937259	2650	tags=46%, list=17%, signal=39%	GSTM1/CYP3A5/GSTM5/GSTP1/UGT2A3/AKR1C3/MGST1/AKR1C1/ALDH3B1/CYP2S1/CYP1B1/ALDH3A1/ALDH3B2/ALDH1A3/AKR1C2/CYP2C18/CYP2C9/UGT1A10
ko04360	KEGG_AXON_GUIDANCE	107	-0.39645	G2	1.49408	0.0120583	0.0493235	0.0348921	4564	tags=54%, list=28%, signal=39%	ARHGEF12/PPP3CA/NFATC2/ROCK2/PAK1/EFNA1/LIMK2/NCK2/EPHA1/RHOA/CDC42/SRGAP1/KRAS/ROCK1/NRP1/SEMA4G/NFATC1/SLIT3/SEMA3B/CFL1/GNAI3/NRAS/SEMA3A/PAK2/EPHB6/SLIT2/SEMA4A/RGS3/CHP1/SEMA4C/NFATC4/NFAT5/EFNA5/UNC5B/EFNA3/SEMA4B/PLXNA1/NCK1/SRGAP2/LIMK1/FES/NGEF/ROBO3/EPHA3/CXCR4/ITGB1/ROBO1/EFNB1/EFNB2/EFNA4/MET/EPHB2/RHOD/RAC2/ABLIM3/EPHA2/SEMA3C/SEMA7A
ko05214	KEGG_GLIOMA	53	-0.443855	G2	1.48907	0.018879	0.0731563	0.0517517	3416	tags=32%, list=21%, signal=25%	NRAS/CCND1/CDK6/PDGFB/PIK3CA/PLCG2/E2F3/EGFR/SHC1/PIK3CD/PRKCB/PDGFRA/CDKN2A/PDGFRB/PIK3CG/PIK3R5/TGFA
ko05213	KEGG_ENDOMETRIAL_CANCER	47	-0.434947	G2	1.42701	0.0531251	0.156732	0.110874	5898	tags=57%, list=37%, signal=36%	RAF1/AKT2/MYC/MAP2K1/CDH1/PIK3R1/TCF7L1/SOS1/ELK1/PIK3CB/PTEN/KRAS/FOXO3/CTNNB1/ILK/NRAS/CCND1/CTNNA1/TCF7L2/PIK3CA/TCF7/EGFR/ERBB2/PIK3CD/PIK3CG/LEF1/PIK3R5
ko04520	KEGG_ADHERENS_JUNCTION	64	-0.411724	G2	1.42653	0.0243487	0.0905773	0.0640756	5661	tags=62%, list=35%, signal=41%	EP300/MAP3K7/FARP2/FYN/CDH1/RAC1/PTPN1/FER/TCF7L1/PTPRF/YES1/SORBS1/ACTG1/SRC/WASF2/RHOA/CDC42/CTNNB1/TJP1/TGFBR1/CTNNA1/IQGAP1/TCF7L2/CTNND1/ACTN4/TGFBR2/SNAI1/ACTB/TCF7/ACTN1/EGFR/ERBB2/LMO7/MET/VCL/WAS/SMAD3/RAC2/LEF1/SNAI2
ko04320	KEGG_DORSO_VENTRAL_AXIS_FORMATION	19	-0.529355	G2	1.41478	0.0834753	0.218682	0.154698	4065	tags=53%, list=25%, signal=39%	KRAS/ETS2/NOTCH1/ETV6/ETV7/EGFR/ETS1/NOTCH3/PIWIL4/NOTCH2
ko04530	KEGG_TIGHT_JUNCTION	100	-0.376409	G2	1.40311	0.042739	0.132491	0.0937259	5016	tags=56%, list=31%, signal=39%	MAGI3/CLDN4/GNAI2/EPB41/YES1/JAM3/SPTAN1/PRKCQ/ACTG1/SRC/PRKCA/PPP2R2A/TJP2/PTEN/CLDN10/CLDN2/MYL12B/RHOA/CDC42/KRAS/EPB41L2/AMOTL1/JAM2/CTNNB1/MRAS/F11R/GNAI3/NRAS/MYL12A/PARD6G/TJP1/OCLN/CTNNA1/RRAS2/MYH14/ACTN4/PRKCH/ACTB/YBX3/EPB41L1/CGN/CTTN/ACTN1/MYH9/TJP3/PARD6B/PRKCI/RRAS/HCLS1/MYH11/PRKCB/CLDN11/MYL9/CLDN18/CLDN1/CLDN23
ko00983	KEGG_DRUG_METABOLISM_OTHER_ENZYMES	26	-0.480696	G2	1.38095	0.0750853	0.199512	0.141138	4347	tags=50%, list=27%, signal=36%	TK2/NAT1/CES2/UPP1/CYP3A5/TK1/UGT2A3/DPYD/CES1/CDA/TYMP/XDH/UGT1A10
ko04310	KEGG_WNT_SIGNALING_PATHWAY	127	-0.357948	G2	1.37138	0.0266465	0.0953125	0.0674253	2865	tags=26%, list=18%, signal=22%	CHP1/TCF7L2/NFATC4/PRKX/PPARD/NFAT5/NKD1/DAAM2/TCF7/VANGL1/FZD6/WNT5B/PRICKLE1/PLCB3/WNT5A/PLCB2/DKK2/PRKCB/SMAD3/FZD7/FZD2/WNT7B/RAC2/FOSL1/SFRP4/SFRP2/LEF1/WNT11/WNT2/MMP7/WNT7A/WNT10A/DKK1
ko00982	KEGG_DRUG_METABOLISM_CYTOCHROME_P450	40	-0.425757	G2	1.36595	0.0695364	0.193041	0.13656	3196	tags=42%, list=20%, signal=34%	GSTM1/CYP3A5/FMO2/FMO3/GSTM5/GSTP1/UGT2A3/FMO4/MGST1/ALDH3B1/ALDH3A1/ALDH3B2/ALDH1A3/FMO1/CYP2C18/CYP2C9/UGT1A10
ko04940	KEGG_TYPE_I_DIABETES_MELLITUS	32	-0.446798	G2	1.36269	0.0627063	0.179436	0.126936	3039	tags=78%, list=19%, signal=63%	PRF1/HLA-E/HLA-C/HLA-DMA/IL1B/HLA-G/HLA-DRB5/HLA-DRB1/HLA-B/HLA-DPB1/HLA-DQB1/HLA-F/HLA-DPA1/INS/FAS/HLA-DQA1/GZMB/TNF/CD28/HLA-DOA/HLA-DRA/HLA-DMB/CD86/HLA-DQA2/HLA-DOB
ko04115	KEGG_P53_SIGNALING_PATHWAY	60	-0.393245	G2	1.35338	0.0483619	0.147464	0.104318	5323	tags=57%, list=33%, signal=38%	BID/ZMAT3/CCNG2/SIAH1/GTSE1/ATM/CDKN1A/CHEK1/PTEN/SHISA5/PMAIP1/CHEK2/CCNB2/ATR/CD82/CCND1/RRM2/CCNE1/CDK6/GADD45A/PERP/IGFBP3/CDK1/STEAP3/CDK2/TP53I3/CASP8/FAS/TNFRSF10B/SERPINB5/CDKN2A/SERPINE1/THBS1/SFN
ko05216	KEGG_THYROID_CANCER	26	-0.467619	G2	1.34338	0.0921502	0.233137	0.164925	4312	tags=69%, list=27%, signal=51%	MYC/TFG/MAP2K1/CDH1/TCF7L1/NCOA4/KRAS/TPR/CTNNB1/NRAS/CCND1/TPM3/CCDC6/TCF7L2/TCF7/PAX8/PPARG/LEF1
ko05210	KEGG_COLORECTAL_CANCER	59	-0.389082	G2	1.34007	0.0539291	0.156732	0.110874	4144	tags=34%, list=26%, signal=25%	RHOA/KRAS/CTNNB1/BCL2/CCND1/FOS/TGFBR1/TCF7L2/TGFBR2/PIK3CA/TCF7/TGFB1/PIK3CD/SMAD3/TGFB3/RAC2/TGFB2/PIK3CG/LEF1/PIK3R5
ko04610	KEGG_COMPLEMENT_AND_COAGULATION_CASCADES	52	-0.390923	G2	1.3081	0.0963665	0.235844	0.16684	2155	tags=44%, list=13%, signal=38%	PROS1/C3/SERPING1/C1QA/C4A/C1QB/CFI/C1QC/C4BPA/F2R/C3AR1/F13A1/FGG/C1R/CFH/TFPI/SERPINE1/C4B/C1S/CFB/PLAUR/PLAT/PLAU
ko05211	KEGG_RENAL_CELL_CARCINOMA	64	-0.372547	G2	1.29079	0.072327	0.197836	0.139952	4670	tags=42%, list=29%, signal=30%	ARNT/RAP1B/GAB1/JUN/PAK1/CDC42/VEGFA/KRAS/RAP1A/NRAS/PAK2/EGLN3/PGF/PDGFB/PIK3CA/HIF1A/ETS1/TGFB1/SLC2A1/PIK3CD/MET/HGF/TGFB3/TGFB2/PIK3CG/PIK3R5/TGFA
ko00360	KEGG_PHENYLALANINE_METABOLISM	14	-0.510473	G2	1.2767	0.167235	0.361695	0.255868	1416	tags=43%, list=9%, signal=39%	AOC3/ALDH3B1/ALDH3A1/ALDH3B2/IL4I1/ALDH1A3
ko04110	KEGG_CELL_CYCLE	117	-0.329793	G2	1.25139	0.0927536	0.233137	0.164925	5208	tags=40%, list=32%, signal=27%	CDC14A/CDK7/MCM3/YWHAB/PRKDC/CCNA2/ORC2/CDKN1C/ATM/CDKN1A/WEE1/CHEK1/STAG1/CDC25C/CDC45/CDC7/CHEK2/MCM2/MCM5/MCM4/CCNB2/ATR/CCND1/MCM6/YWHAZ/CDC20/CCNE1/CDK6/PKMYT1/GADD45A/ORC1/ESPL1/ORC6/CDK1/TTK/CDC6/CDK2/E2F3/BUB1/TGFB1/BUB1B/SMAD3/CDKN2A/TGFB3/CDKN2B/TGFB2/SFN
ko04144	KEGG_ENDOCYTOSIS	164	-0.314263	G2	1.23879	0.0895317	0.23129	0.163618	4399	tags=35%, list=27%, signal=26%	SRC/ACAP2/DNM2/PDCD6IP/RAB11FIP1/TRAF6/PLD2/CBLB/STAMBP/CDC42/ASAP3/SMURF2/SH3GLB1/HSPA1B/TFRC/CLTB/WWP1/HLA-E/ARF6/HLA-C/SMURF1/PARD6G/PSD3/CHMP4C/SH3KBP1/CHMP2B/ACAP1/EHD4/CBL/HLA-G/ASAP1/HLA-B/RAB11FIP5/EHD1/CSF1R/EGFR/ARAP3/DAB2/HSPA1A/AGAP2/HLA-F/PARD6B/PRKCI/NEDD4/CXCR4/IL2RB/ARAP2/F2R/MET/ASAP2/PDGFRA/EHD2/LDLR/IL2RG/CCR5/RAB31/HSPA6/IL2RA
ko04960	KEGG_ALDOSTERONE_REGULATED_SODIUM_REABSORPTION	30	-0.403599	G2	1.2138	0.203252	0.420054	0.297152	2504	tags=37%, list=16%, signal=31%	PIK3CA/HSD11B2/ATP1B3/IRS1/INS/PIK3CD/PRKCB/HSD11B1/PIK3CG/SFN/PIK3R5
ko04080	KEGG_NEUROACTIVE_LIGAND_RECEPTOR_INTERACTION	86	-0.331085	G2	1.20706	0.146884	0.330064	0.233492	3163	tags=43%, list=20%, signal=35%	C5AR1/S1PR5/P2RX7/P2RY13/ADRA2A/P2RY8/S1PR4/GLP2R/GZMA/ADORA2B/LPAR6/DRD4/PTGIR/LHB/LPAR1/F2RL1/APLNR/CTSG/P2RY1/F2RL2/GABRE/HRH1/F2R/C3AR1/HTR2B/ADORA3/AVPR1A/FPR1/PTAFR/FPR3/HTR1D/P2RY10/P2RY6/S1PR3/EDNRA/P2RY2/GABRP
ko00053	KEGG_ASCORBATE_AND_ALDARATE_METABOLISM	10	-0.533586	G2	1.20691	0.247772	0.460856	0.326016	4786	tags=70%, list=30%, signal=49%	UGT2B15/ALDH7A1/UGDH/ALDH1B1/ALDH2/UGT2A3/UGT1A10
ko04010	KEGG_MAPK_SIGNALING_PATHWAY	205	-0.293222	G2	1.1784	0.136304	0.312995	0.221417	4567	tags=41%, list=28%, signal=30%	MAP3K2/RAP1B/PPP3CA/JUN/TAB2/NFATC2/CACNB3/PAK1/PRKCA/RELB/STK4/CD14/TRAF6/CDC42/KRAS/NFKB2/HSPA1B/HSPB1/DUSP14/MRAS/DUSP1/PLA2G5/RAP1A/NRAS/PAK2/DUSP6/FOS/TGFBR1/RELA/DUSP10/IKBKB/RPS6KA1/RASGRP4/MAP3K1/IL1B/CHP1/RRAS2/STK3/NFATC4/GADD45A/MECOM/PRKX/MEF2C/TGFBR2/PDGFB/MAP3K6/DUSP7/FLNB/ELK4/RPS6KA4/EGFR/RASA2/GNG12/FGF18/MAP4K4/HSPA1A/TGFB1/PLA2G2A/RASGRP3/CACNA2D4/FAS/RASGRF2/RRAS/DUSP2/PLA2G4A…
ko00590	KEGG_ARACHIDONIC_ACID_METABOLISM	38	-0.367705	G2	1.17083	0.238173	0.452042	0.319781	3649	tags=47%, list=23%, signal=37%	PTGDS/PLA2G5/GPX1/PTGS1/GPX2/GGT1/AKR1C3/GGT5/PLA2G2A/PTGES/HPGDS/PLA2G4A/ALOX5/PTGS2/ALOX15B/PTGIS/CYP2C18/CYP2C9
ko04916	KEGG_MELANOGENESIS	75	-0.327204	G2	1.16872	0.188164	0.39771	0.281346	2170	tags=27%, list=14%, signal=23%	TCF7L2/PRKX/TCF7/FZD6/WNT5B/PLCB3/WNT5A/PLCB2/PRKCB/KITLG/FZD7/FZD2/EDN1/WNT7B/LEF1/MITF/WNT11/WNT2/WNT7A/WNT10A
ko04664	KEGG_FC_EPSILON_RI_SIGNALING_PATHWAY	65	-0.328736	G2	1.14337	0.210031	0.429295	0.303689	2504	tags=26%, list=16%, signal=22%	PIK3CA/MS4A2/PLCG2/PLA2G2A/PIK3CD/PLA2G4A/TNF/PRKCB/LCP2/FCER1G/RAC2/FCER1A/VAV1/PIK3CG/CSF2/PIK3R5/BTK
ko04012	KEGG_ERBB_SIGNALING_PATHWAY	74	-0.320204	G2	1.13992	0.219847	0.441431	0.312275	5051	tags=45%, list=32%, signal=31%	SOS1/ERBB3/ELK1/PIK3CB/CDKN1A/GAB1/JUN/STAT5A/PAK1/SRC/PRKCA/NCK2/CBLB/KRAS/ABL2/NRAS/PAK2/CBL/PIK3CA/PLCG2/NCK1/EGFR/SHC1/HBEGF/ERBB2/AREG/PIK3CD/PRKCB/PIK3CG/PIK3R5/TGFA/NRG3/EREG
ko00010	KEGG_GLYCOLYSIS_GLUCONEOGENESIS	47	-0.347118	G2	1.13885	0.272581	0.50198	0.355108	3880	tags=34%, list=24%, signal=26%	ALDH1B1/ALDH2/HK1/GALM/PFKP/ENO1/FBP1/PKM/PGM2/HK2/LDHA/ALDH3B1/ALDH3A1/HK3/ALDH3B2/ALDH1A3
ko04540	KEGG_GAP_JUNCTION	64	-0.328655	G2	1.13871	0.232704	0.446696	0.315999	4580	tags=45%, list=29%, signal=32%	ADCY3/MAP3K2/ADCY7/SRC/PRKCA/TUBA1C/KRAS/GUCY1A2/ITPR2/TUBB/GNAI3/NRAS/TJP1/PRKX/PDGFB/CDK1/LPAR1/EGFR/TUBB6/PLCB3/ITPR3/GJA1/PLCB2/PRKG1/PRKCB/HTR2B/PDGFRA/PDGFRB/PDGFC
ko04070	KEGG_PHOSPHATIDYLINOSITOL_SIGNALING_SYSTEM	67	-0.324701	G2	1.13437	0.223089	0.441431	0.312275	2504	tags=22%, list=16%, signal=19%	PIK3CA/PLCG2/DGKH/PLCB3/PIP4K2A/ITPR3/PLCD3/PIK3CD/PLCB2/PRKCB/DGKA/PIK3CG/PIK3R5/INPP4B/PIK3C2G
ko04270	KEGG_VASCULAR_SMOOTH_MUSCLE_CONTRACTION	83	-0.312034	G2	1.13409	0.245142	0.46057	0.325813	4580	tags=46%, list=29%, signal=33%	ADCY3/ARHGEF12/PPP1CA/ROCK2/ADCY7/PRKCA/RHOA/PPP1CB/ROCK1/PPP1R14A/GUCY1A2/ITPR2/KCNMB4/CALCRL/PLA2G5/GNA13/PRKX/ADORA2B/PTGIR/PRKCH/NPR2/PPP1R12B/PLA2G2A/PLCB3/ITPR3/PLA2G4A/MYH11/PLCB2/PRKG1/PRKCB/AVPR1A/MYL9/CALD1/MYLK/ACTA2/EDNRA/KCNMB1/ACTG2
ko04622	KEGG_RIG_I_LIKE_RECEPTOR_SIGNALING_PATHWAY	50	-0.337344	G2	1.11981	0.278662	0.508149	0.359472	3488	tags=46%, list=22%, signal=36%	MAPK14/IKBKG/NLRX1/DDX3Y/TRADD/TRAF6/IKBKE/DHX58/FADD/NFKBIA/RELA/IKBKB/TANK/MAP3K1/IFIH1/DDX58/CASP8/CASP10/IRF7/TNF/CXCL8/ISG15/CXCL10
ko00830	KEGG_RETINOL_METABOLISM	26	-0.386255	G2	1.10964	0.308874	0.547148	0.38706	616	tags=31%, list=4%, signal=30%	RDH10/CYP3A5/UGT2A3/DHRS3/DHRS9/CYP2C18/CYP2C9/UGT1A10
ko00052	KEGG_GALACTOSE_METABOLISM	21	-0.403574	G2	1.10816	0.328767	0.5761	0.407541	4212	tags=43%, list=26%, signal=32%	UGP2/GALE/GANC/HK1/PFKP/B4GALT1/PGM2/HK2/HK3
ko04020	KEGG_CALCIUM_SIGNALING_PATHWAY	98	-0.286203	G2	1.06658	0.331412	0.5761	0.407541	2865	tags=29%, list=18%, signal=24%	CHP1/GNA15/PRKX/ADORA2B/ATP2B4/PLCG2/EGFR/PDE1A/ERBB2/TNNC1/PLCB3/ITPR3/SPHK1/HRH1/F2R/PLCD3/BST1/PLCB2/PRKCB/HTR2B/PDGFRA/PDGFRB/AVPR1A/PTAFR/MYLK/PLN/CD38/EDNRA
ko00591	KEGG_LINOLEIC_ACID_METABOLISM	14	-0.424306	G2	1.0612	0.397611	0.649839	0.459705	1897	tags=36%, list=12%, signal=32%	PLA2G2A/PLA2G4A/CYP2C18/CYP2C9/AKR1B10
ko03320	KEGG_PPAR_SIGNALING_PATHWAY	49	-0.305196	G2	1.01467	0.447244	0.693228	0.490399	2743	tags=20%, list=17%, signal=17%	FABP4/PPARD/ANGPTL4/NR1H3/FABP3/PPARG/MMP1/ACSL5/FABP6/OLR1
ko04722	KEGG_NEUROTROPHIN_SIGNALING_PATHWAY	106	-0.268326	G2	1.01168	0.440341	0.688264	0.486887	5394	tags=42%, list=34%, signal=28%	NFKB1/RAC1/SH2B2/MAPK7/MAPKAPK2/PIK3R1/YWHAB/SOS1/MAPK14/PIK3CB/SH2B3/RAP1B/GAB1/JUN/NGFR/TRAF6/RHOA/CSK/CDC42/KRAS/FOXO3/PSEN1/NFKBIE/RAP1A/BCL2/NRAS/ZNF274/NFKBIA/YWHAZ/RELA/IKBKB/RPS6KA1/MAP3K1/PIK3CA/PLCG2/RPS6KA4/SHC1/IRS1/PIK3CD/ARHGDIB/RIPK2/IRAK3/PIK3CG/IRAK2/PIK3R5
ko04370	KEGG_VEGF_SIGNALING_PATHWAY	64	-0.290613	G2	1.00691	0.465409	0.703789	0.49787	5399	tags=56%, list=34%, signal=37%	PLA2G10/RAC1/MAPKAPK2/PIK3R1/PPP3CC/MAPK14/PIK3CB/PPP3R1/NFATC3/PPP3CA/NFATC2/SRC/PRKCA/CDC42/VEGFA/KRAS/HSPB1/NFATC1/SH2D2A/PLA2G5/NRAS/NOS3/CHP1/NFATC4/NFAT5/PIK3CA/PLCG2/PLA2G2A/SPHK1/PIK3CD/PLA2G4A/PRKCB/RAC2/PIK3CG/PIK3R5/PTGS2
ko00860	KEGG_PORPHYRIN_AND_CHLOROPHYLL_METABOLISM	24	-0.353072	G2	0.992472	0.465077	0.703789	0.49787	1231	tags=38%, list=8%, signal=35%	ALAS1/UGT2B15/CPOX/BLVRB/FTH1/UGT2A3/HMOX1/CP/UGT1A10
ko00920	KEGG_SULFUR_METABOLISM	9	-0.452793	G2	0.989585	0.483929	0.720086	0.509398	1990	tags=56%, list=12%, signal=49%	SULT1A1/BPNT1/SULT2B1/SULT1E1/CHST11
ko00520	KEGG_AMINO_SUGAR_AND_NUCLEOTIDE_SUGAR_METABOLISM	41	-0.3015	G2	0.973334	0.504039	0.744057	0.526356	2449	tags=17%, list=15%, signal=15%	PGM2/HK2/RENBP/NPL/HK3/GFPT2/CHIT1
ko00350	KEGG_TYROSINE_METABOLISM	27	-0.326134	G2	0.956654	0.532554	0.756146	0.534908	1416	tags=22%, list=9%, signal=20%	AOC3/ALDH3B1/ALDH3A1/ALDH3B2/IL4I1/ALDH1A3
ko00380	KEGG_TRYPTOPHAN_METABOLISM	30	-0.317868	G2	0.955972	0.531707	0.756146	0.534908	814	tags=17%, list=5%, signal=16%	CYP1B1/TDO2/IL4I1/KYNU/IDO1
ko04710	KEGG_CIRCADIAN_RHYTHM_MAMMAL	13	-0.391498	G2	0.954029	0.532174	0.756146	0.534908	2210	tags=23%, list=14%, signal=20%	BHLHE41/NPAS2/BHLHE40
ko00903	KEGG_LIMONENE_AND_PINENE_DEGRADATION	9	-0.427366	G2	0.934013	0.553571	0.777754	0.550194	4724	tags=44%, list=29%, signal=31%	ALDH7A1/ALDH1B1/ALDH2/YOD1
ko04150	KEGG_MTOR_SIGNALING_PATHWAY	47	-0.284157	G2	0.932287	0.572581	0.788889	0.558071	3198	tags=21%, list=20%, signal=17%	RPS6KA1/PGF/CAB39/PIK3CA/HIF1A/INS/PIK3CD/DDIT4/PIK3CG/PIK3R5
ko04142	KEGG_LYSOSOME	114	-0.2465	G2	0.931306	0.609012	0.810015	0.573016	4701	tags=31%, list=29%, signal=22%	AP4B1/IGF2R/M6PR/HYAL1/MANBA/GNPTAB/TCIRG1/NAGA/GM2A/LAPTM4A/GALNS/LIPA/AP4E1/CLTB/MAN2B1/CTSD/NPC1/PLA2G15/CTSW/LGMN/CTSB/CTSZ/CTSG/CTSS/AP1S3/CTSH/LAPTM5/ACP5/CTSV/CTSC/CD68/CTSE/SLC11A1/CTSK/LAMP3
ko00514	KEGG_O_GLYCAN_BIOSYNTHESIS	23	-0.332457	G2	0.926836	0.585616	0.797463	0.564136	2887	tags=26%, list=18%, signal=21%	GALNT5/GALNT15/B4GALT5/GALNT10/ST3GAL1/GCNT3
ko00340	KEGG_HISTIDINE_METABOLISM	21	-0.336808	G2	0.924825	0.59589	0.803157	0.568164	910	tags=38%, list=6%, signal=36%	ALDH1B1/ALDH2/TRMT11/HNMT/ALDH3B1/ALDH3A1/ALDH3B2/ALDH1A3
ko00533	KEGG_GLYCOSAMINOGLYCAN_BIOSYNTHESIS_KERATAN_SULFATE	14	-0.36967	G2	0.92455	0.571672	0.788889	0.558071	4595	tags=50%, list=29%, signal=36%	B4GALT4/FUT8/B3GNT2/B4GALT1/CHST4/ST3GAL1/CHST1
ko04330	KEGG_NOTCH_SIGNALING_PATHWAY	43	-0.281138	G2	0.917616	0.587379	0.797463	0.564136	4384	tags=35%, list=27%, signal=25%	NUMB/APH1A/DTX3L/PSEN1/DTX4/HES1/NUMBL/NOTCH1/MFNG/DTX1/MAML2/ADAM17/NOTCH3/JAG1/NOTCH2
ko00270	KEGG_CYSTEINE_AND_METHIONINE_METABOLISM	25	-0.320613	G2	0.911859	0.618399	0.810015	0.573016	3731	tags=28%, list=23%, signal=22%	MAT2B/MTR/AHCYL2/MTAP/LDHA/IL4I1/SDS
ko00603	KEGG_GLYCOSPHINGOLIPID_BIOSYNTHESIS_GLOBO_SERIES	12	-0.379668	G2	0.902877	0.611599	0.810015	0.573016	4624	tags=50%, list=29%, signal=36%	B3GALT5/NAGA/A4GALT/GBGT1/FUT2/ST3GAL1
ko00562	KEGG_INOSITOL_PHOSPHATE_METABOLISM	52	-0.261504	G2	0.875041	0.688784	0.865633	0.612361	2504	tags=19%, list=16%, signal=16%	PIK3CA/PLCG2/PLCB3/PIP4K2A/PLCD3/PIK3CD/PLCB2/PIK3CG/INPP4B/PIK3C2G
ko03440	KEGG_HOMOLOGOUS_RECOMBINATION	20	-0.317664	G2	0.858298	0.681356	0.864732	0.611723	2895	tags=25%, list=18%, signal=21%	BLM/POLD4/RAD54L/RAD51/RAD51B
ko00601	KEGG_GLYCOSPHINGOLIPID_BIOSYNTHESIS_LACTO_AND_NEOLACTO_SERIES	19	-0.306023	G2	0.817891	0.712095	0.882998	0.624645	4624	tags=53%, list=29%, signal=37%	B3GALT5/B4GALT4/B3GNT3/GCNT2/B3GNT2/FUT4/B4GALT1/FUT2/B3GNT5/ABO
ko05120	KEGG_EPITHELIAL_CELL_SIGNALING_IN_HELICOBACTER_PYLORI_INFECTION	59	-0.237139	G2	0.816753	0.799692	0.936248	0.662315	4916	tags=44%, list=31%, signal=31%	MAPK14/IKBKG/JAM3/JUN/LYN/PAK1/SRC/TCIRG1/CSK/CDC42/JAM2/F11R/NFKBIA/TJP1/RELA/IKBKB/NOD1/PLCG2/ADAM10/CCL5/EGFR/HBEGF/ADAM17/MET/CXCL1/CXCL8
ko00670	KEGG_ONE_CARBON_POOL_BY_FOLATE	16	-0.303733	G2	0.786015	0.757265	0.924626	0.654093	5326	tags=50%, list=33%, signal=33%	ATIC/DHFR/ALDH1L1/SHMT1/MTHFD1/GART/MTR/MTHFD1L
ko04614	KEGG_RENIN_ANGIOTENSIN_SYSTEM	13	-0.321167	G2	0.78264	0.763478	0.924626	0.654093	3024	tags=38%, list=19%, signal=31%	ENPEP/CPA3/MME/CTSG/ACE2
ko00030	KEGG_PENTOSE_PHOSPHATE_PATHWAY	22	-0.281172	G2	0.778602	0.800341	0.936248	0.662315	5775	tags=55%, list=36%, signal=35%	ALDOA/ALDOB/PGM1/DERA/PRPS2/PGD/G6PD/PFKP/FBP1/RPE/PGM2/H6PD
ko00040	KEGG_PENTOSE_AND_GLUCURONATE_INTERCONVERSIONS	13	-0.313898	G2	0.764928	0.786087	0.934862	0.661334	4212	tags=54%, list=26%, signal=40%	UGT2B15/UGP2/UGDH/XYLB/RPE/UGT2A3/UGT1A10
ko00051	KEGG_FRUCTOSE_AND_MANNOSE_METABOLISM	30	-0.254141	G2	0.764316	0.830894	0.95399	0.674865	3492	tags=27%, list=22%, signal=21%	HK1/PFKP/MTMR2/FBP1/HK2/PFKFB3/HK3/AKR1B10
ko04742	KEGG_TASTE_TRANSDUCTION	11	-0.321337	G2	0.750571	0.789104	0.934862	0.661334	2719	tags=36%, list=17%, signal=30%	PRKX/PDE1A/ITPR3/PLCB2
ko05014	KEGG_AMYOTROPHIC_LATERAL_SCLEROSIS_ALS	40	-0.224519	G2	0.720318	0.902318	1	0.707414	5392	tags=40%, list=34%, signal=27%	RAC1/BID/PPP3CC/CAT/NEFH/MAPK14/PPP3R1/PPP3CA/TOMM40L/BCL2L1/BCL2/GPX1/CHP1/TNFRSF1B/TNF/CASP1
ko03050	KEGG_PROTEASOME	38	-0.221003	G2	0.703709	0.902121	1	0.707414	6366	tags=47%, list=40%, signal=29%	PSMC1/PSMA3/PSMC6/PSME3/PSMA5/PSMD2/PSME2/PSMA6/PSMD7/PSME1/PSMC4/PSMA4/PSMD14/PSMD1/PSME4/PSMB10/PSMB8/PSMB9
ko03030	KEGG_DNA_REPLICATION	35	-0.221558	G2	0.690872	0.924837	1	0.707414	6303	tags=51%, list=39%, signal=31%	RFC3/FEN1/POLA2/POLE3/POLD1/POLE2/POLE4/MCM3/POLD3/PRIM2/RFC4/RNASEH1/MCM2/MCM5/MCM4/MCM6/DNA2/POLD4
ko00534	KEGG_GLYCOSAMINOGLYCAN_BIOSYNTHESIS_HEPARAN_SULFATE	17	-0.261209	G2	0.682863	0.892491	1	0.707414	363	tags=24%, list=2%, signal=23%	EXT2/EXT1/HS3ST1/HS3ST2
ko04114	KEGG_OOCYTE_MEIOSIS	88	-0.177043	G2	0.648556	0.991163	1	0.707414	4580	tags=32%, list=29%, signal=23%	PLK1/PPP3CC/ADCY5/YWHAB/PPP3R1/ADCY3/PPP3CA/PPP1CA/ADCY7/CDC25C/PPP1CB/ITPR2/CCNB2/YWHAZ/RPS6KA1/CDC20/CCNE1/CHP1/PKMYT1/PRKX/SLK/ESPL1/CDK1/CDK2/AR/BUB1/ITPR3/INS
ko04910	KEGG_INSULIN_SIGNALING_PATHWAY	117	-0.160172	G2	0.607767	0.998551	1	0.707414	5057	tags=38%, list=32%, signal=26%	MTOR/CBLC/GYS1/FLOT2/SH2B2/PTPN1/PIK3R1/EIF4E2/SOS1/PTPRF/PYGB/ELK1/PIK3CB/PPP1R3C/SORBS1/PPP1R3D/PPP1CA/CBLB/PPP1CB/KRAS/FOXO1/PRKAA1/HK1/PYGL/NRAS/SOCS3/RHOQ/IKBKB/INPP5D/FBP1/PRKX/CBL/PIK3CA/PPP1R3B/SHC1/HK2/IRS1/PRKCI/INS/PIK3CD/TRIP10/PIK3CG/HK3/PIK3R5
ko03022	KEGG_BASAL_TRANSCRIPTION_FACTORS	30	-0.199207	G2	0.599106	0.973984	1	0.707414	5819	tags=33%, list=36%, signal=21%	TAF5L/TAF2/GTF2B/GTF2E2/GTF2H1/GTF2IRD1/TAF12/GTF2E1/TAF4B/STON1
ko04914	KEGG_PROGESTERONE_MEDIATED_OOCYTE_MATURATION	71	-0.158034	G2	0.559647	0.998462	1	0.707414	5312	tags=34%, list=33%, signal=23%	PLK1/PIK3R1/ADCY5/CCNA2/GNAI2/MAPK14/PIK3CB/ADCY3/ADCY7/CDC25C/KRAS/CCNB2/GNAI3/RPS6KA1/PKMYT1/PRKX/CDK1/PIK3CA/CDK2/BUB1/INS/PIK3CD/PIK3CG/PIK3R5
ko03450	KEGG_NON_HOMOLOGOUS_END_JOINING	10	-0.243444	G2	0.550641	0.966132	1	0.707414	12128	tags=50%, list=76%, signal=12%	FEN1/DCLRE1C/PRKDC/XRCC5/XRCC4
ko01040	KEGG_BIOSYNTHESIS_OF_UNSATURATED_FATTY_ACIDS	19	-0.200255	G2	0.535211	0.979557	1	0.707414	3758	tags=37%, list=23%, signal=28%	ELOVL6/FADS1/ACAA1/BAAT/PECR/ACOT4/YOD1
ko03430	KEGG_MISMATCH_REPAIR	22	-0.186086	G2	0.515298	0.989761	1	0.707414	11051	tags=95%, list=69%, signal=30%	RPA3/MLH1/RFC1/RPA1/LIG1/RFC5/RPA2/MSH3/RFC2/MLH3/PCNA/SSBP1/MSH6/RFC3/PMS2/POLD1/MSH2/POLD3/RFC4/POLD4/EXO1
ko00460	KEGG_SELENOAMINO_ACID_METABOLISM	21	-0.172889	G2	0.474728	0.991438	1	0.707414	3731	tags=24%, list=23%, signal=18%	MAT2B/TRMT11/AHCYL2/GGT1/GGT5
ko03410	KEGG_BASE_EXCISION_REPAIR	32	-0.130987	G2	0.399497	1	1	0.707414	13932	tags=44%, list=87%, signal=6%	FEN1/MBD4/APEX2/POLE3/HMGB1/POLB/POLD1/POLE2/POLE4/APEX1/POLD3/POLD4/PARP3/PARP4
ko04740	KEGG_OLFACTORY_TRANSDUCTION	12	0.195943	G1	-0.491796	0.976905	1	0.707414	4807	tags=42%, list=30%, signal=29%	GNAL/CALM1/CAMK2G/PRKACA/CAMK2D
ko04120	KEGG_UBIQUITIN_MEDIATED_PROTEOLYSIS	126	0.130789	G1	-0.55499	1	1	0.707414	5279	tags=29%, list=33%, signal=20%	UBE2QL1/UBE2O/UBOX5/CDC34/PIAS4/FBXO2/NEDD4L/FBXW8/ANAPC2/NHLRC1/UBE2S/ANAPC11/UBE2D4/UBE2M/STUB1/PIAS2/TRIM37/HERC2/ANAPC5/FZR1/ERCC8/FBXW11/CUL7/UBE2F/UBE3B/BTRC/FBXW7/UBE2G1/RCHY1/CDC26/FANCL/DET1/ANAPC7/KEAP1/UBE2J2/PPIL2/KLHL9
ko03040	KEGG_SPLICEOSOME	124	0.13216	G1	-0.557469	1	1	0.707414	12251	tags=98%, list=76%, signal=23%	TXNL4A/LSM7/PRPF8/SF3B5/PRPF40B/PQBP1/XAB2/PRPF6/SNRPD2/CRNKL1/CHERP/LSM4/SNRNP70/CCDC12/PRPF31/SRSF6/SRSF5/HSPA1L/HNRNPA1L2/LSM2/NCBP1/BUD31/SF3A2/LSM5/DDX5/SRSF9/WBP11/SNRPF/SLU7/HNRNPM/LSM3/PPIE/ALYREF/THOC3/SNRPD1/DDX23/SNRPC/U2AF2/DDX42/SNRNP40/SNRPB/PRPF19/PUF60/SRSF8/PPIL1/THOC1/ACIN1/RBM22/SF3A1/SF3A3/RBMX/SNRPB2/PRPF4/CDC5L/PPIH/HSPA2/HSPA8/SNRPA/PLRG1/BCAS2/SNW1/LSM6/DHX16/THOC2/HNRNPA1…
ko00740	KEGG_RIBOFLAVIN_METABOLISM	11	0.245801	G1	-0.609203	0.939954	1	0.707414	1725	tags=18%, list=11%, signal=16%	PHPT1/ENPP1
ko00310	KEGG_LYSINE_DEGRADATION	37	0.194896	G1	-0.664077	0.964646	1	0.707414	97	tags=3%, list=1%, signal=3%	OGDHL
ko00770	KEGG_PANTOTHENATE_AND_COA_BIOSYNTHESIS	13	0.261331	G1	-0.665235	0.880562	0.998686	0.706484	2401	tags=23%, list=15%, signal=20%	BCAT2/ENPP1/PANK1
ko03420	KEGG_NUCLEOTIDE_EXCISION_REPAIR	42	0.190338	G1	-0.675022	0.962963	1	0.707414	11554	tags=98%, list=72%, signal=27%	POLD2/CETN2/ERCC8/RPA3/ERCC2/XPA/RFC1/RPA1/XPC/GTF2H5/LIG1/ERCC4/RFC5/ERCC1/CCNH/RPA2/RAD23B/POLE/RFC2/DDB2/RAD23A/MNAT1/CUL4B/DDB1/GTF2H4/CUL4A/PCNA/GTF2H3/ERCC5/RBX1/ERCC3/RFC3/ERCC6/POLE3/POLD1/POLE2/POLE4/CDK7/POLD3/GTF2H1/RFC4
ko00600	KEGG_SPHINGOLIPID_METABOLISM	31	0.214189	G1	-0.700065	0.928753	1	0.707414	4625	tags=35%, list=29%, signal=25%	B4GALT6/SMPD1/NEU1/CERK/SMPD2/ARSA/GAL3ST1/SPHK2/DEGS2/SMPD3/GLB1
ko04720	KEGG_LONG_TERM_POTENTIATION	50	0.196132	G1	-0.71337	0.94385	1	0.707414	703	tags=6%, list=4%, signal=6%	PPP1R1A/CACNA1C/PLCB4
ko00511	KEGG_OTHER_GLYCAN_DEGRADATION	13	0.292538	G1	-0.744674	0.81733	0.944245	0.667972	6860	tags=69%, list=43%, signal=40%	AGA/NEU1/GLB1/MAN2B2/HEXA/FUCA2/HEXB/ENGASE/NEU3
ko00900	KEGG_TERPENOID_BACKBONE_BIOSYNTHESIS	14	0.296152	G1	-0.775806	0.776442	0.931731	0.659119	2575	tags=21%, list=16%, signal=18%	ACAT1/PMVK/MVK
ko00240	KEGG_PYRIMIDINE_METABOLISM	88	0.194849	G1	-0.777972	0.922601	1	0.707414	4522	tags=28%, list=28%, signal=21%	NME5/NT5M/ENTPD8/POLR2I/UCK1/NUDT2/POLR2J/POLR2L/POLD2/NME3/ENTPD6/POLR3H/UCKL1/ENTPD3/POLR3B/POLR3F/CANT1/NT5C3A/TXNRD2/UPRT/POLR3A/PRIM1/POLR1D/POLR2E/RRM2B
ko00760	KEGG_NICOTINATE_AND_NICOTINAMIDE_METABOLISM	21	0.27361	G1	-0.810665	0.76555	0.924626	0.654093	1725	tags=24%, list=11%, signal=21%	NT5M/AOX1/NMNAT2/NMNAT3/ENPP1
ko00970	KEGG_AMINOACYL_TRNA_BIOSYNTHESIS	21	0.280162	G1	-0.830078	0.727273	0.895846	0.633734	11542	tags=100%, list=72%, signal=28%	SARS2/SEPSECS/FARSA/PARS2/FARS2/NARS2/VARS2/CARS2/LARS2/MTFMT/AARS2/FARSB/RARS2/EARS2/TARS2/HARS2/WARS2/YARS2/MARS2/DARS2/IARS2
ko04920	KEGG_ADIPOCYTOKINE_SIGNALING_PATHWAY	57	0.226358	G1	-0.83445	0.814085	0.944245	0.667972	2695	tags=18%, list=17%, signal=15%	POMC/MAPK10/ACACB/CPT1C/CAMKK1/IRS2/CD36/PCK2/RXRA/PPARGC1A
ko00604	KEGG_GLYCOSPHINGOLIPID_BIOSYNTHESIS_GANGLIO_SERIES	12	0.334888	G1	-0.840534	0.676674	0.864732	0.611723	4625	tags=42%, list=29%, signal=30%	ST6GALNAC5/ST6GALNAC4/ST6GALNAC6/SLC33A1/GLB1
ko00230	KEGG_PURINE_METABOLISM	126	0.201038	G1	-0.85308	0.852564	0.972865	0.688218	3495	tags=22%, list=22%, signal=18%	NME5/NT5M/PDE3B/ENTPD8/POLR2I/ENPP1/NUDT2/PDE8B/POLR2J/PRPS1/NUDT9/POLR2L/POLD2/PAPSS2/NME3/PDE2A/ENTPD6/PDE4D/POLR3H/PDE9A/GMPR/AK7/AK1/ENTPD3/POLR3B/POLR3F/IMPDH2/CANT1
ko05020	KEGG_PRION_DISEASES	29	0.270982	G1	-0.87197	0.683417	0.864732	0.611723	273	tags=7%, list=2%, signal=7%	NCAM1/C5
ko03018	KEGG_RNA_DEGRADATION	53	0.236579	G1	-0.874967	0.706989	0.88255	0.624328	5749	tags=38%, list=36%, signal=24%	ENO2/DCP1B/LSM7/EXOSC6/EXOSC4/CNOT7/TTC37/LSM4/HSPA9/EXOSC5/PAPOLA/CNOT6L/CNOT3/LSM2/LSM5/WDR61/EXOSC9/EXOSC2/CNOT4/LSM3
ko00480	KEGG_GLUTATHIONE_METABOLISM	44	0.247263	G1	-0.889482	0.680307	0.864732	0.611723	1953	tags=16%, list=12%, signal=14%	GPX3/GSTA2/GSTA4/ANPEP/GSTM2/GSTZ1/ODC1
ko04130	KEGG_SNARE_INTERACTIONS_IN_VESICULAR_TRANSPORT	37	0.269907	G1	-0.919666	0.616162	0.810015	0.573016	3875	tags=27%, list=24%, signal=21%	SNAP25/VAMP2/STX1A/BNIP1/USE1/STX8/BET1/STX2/GOSR2/GOSR1
ko04912	KEGG_GNRH_SIGNALING_PATHWAY	78	0.239874	G1	-0.929548	0.622754	0.810016	0.573017	1397	tags=13%, list=9%, signal=12%	PLA2G1B/GNAS/MAPK10/MAPK12/CACNA1C/CACNA1D/PLCB4/MAP2K6/PLA2G12A/PLA2G6
ko05110	KEGG_VIBRIO_CHOLERAE_INFECTION	45	0.26005	G1	-0.937851	0.556136	0.777754	0.550194	4746	tags=33%, list=30%, signal=24%	ATP6V0E2/GNAS/ATP6V0A1/ATP6AP1/ATP6V0B/SEC61B/SEC61A2/ATP6V1G1/SEC61G/SEC61A1/KDELR1/ATP6V1E2/PRKACA/ATP6V0D1/KDELR2
ko00531	KEGG_GLYCOSAMINOGLYCAN_DEGRADATION	18	0.336974	G1	-0.949711	0.520581	0.756146	0.534908	6508	tags=67%, list=41%, signal=40%	IDS/GUSB/HS3ST3B1/NAGLU/SGSH/GLB1/HPSE/HEXA/GNS/IDUA/HEXB/HYAL3
ko00290	KEGG_VALINE_LEUCINE_AND_ISOLEUCINE_BIOSYNTHESIS	7	0.463018	G1	-0.982618	0.51236	0.750385	0.530833	1057	tags=14%, list=7%, signal=13%	BCAT2
ko00500	KEGG_STARCH_AND_SUCROSE_METABOLISM	26	0.313298	G1	-0.985636	0.480769	0.720086	0.509398	48	tags=8%, list=0%, signal=8%	AMY2B/AMY2A
ko04140	KEGG_REGULATION_OF_AUTOPHAGY	20	0.34251	G1	-0.990614	0.458738	0.703789	0.49787	4995	tags=45%, list=31%, signal=31%	ATG4D/ULK1/ULK2/ULK3/GABARAP/ATG4A/GABARAPL2/GABARAPL1/PIK3C3
ko00510	KEGG_N_GLYCAN_BIOSYNTHESIS	45	0.279975	G1	-1.00971	0.420366	0.668273	0.472746	6518	tags=53%, list=41%, signal=32%	TUSC3/DPM3/MAN1A1/ALG2/DPM2/ALG14/ALG5/MAN2A2/MAN1B1/DOLPP1/ALG13/MOGS/MGAT4A/RPN2/MAN1C1/RFT1/MGAT2/B4GALT3/DDOST/DAD1/ALG1/ALG12/ALG9/RPN1
ko00565	KEGG_ETHER_LIPID_METABOLISM	21	0.341486	G1	-1.01177	0.42823	0.675006	0.477509	1510	tags=24%, list=9%, signal=22%	PLA2G1B/ENPP2/PLA2G12A/PLA2G6/LPCAT1
ko00020	KEGG_CITRATE_CYCLE_TCA_CYCLE	28	0.317919	G1	-1.01418	0.404467	0.649839	0.459705	6136	tags=46%, list=38%, signal=29%	OGDHL/MDH2/PCK2/ACLY/IDH3B/IDH2/SUCLA2/SUCLG1/IDH3G/FH/OGDH/PDHA1/DLD
ko00910	KEGG_NITROGEN_METABOLISM	15	0.388094	G1	-1.03765	0.386417	0.641728	0.453967	595	tags=20%, list=4%, signal=19%	CA8/CA4/ASNS
ko00620	KEGG_PYRUVATE_METABOLISM	33	0.312547	G1	-1.04045	0.39899	0.649839	0.459705	3205	tags=30%, list=20%, signal=24%	ACACB/HAGH/ACAT1/ACYP2/MDH2/PCK2/ACSS1/ACSS2/ACYP1/HAGHL
ko00100	KEGG_STEROID_BIOSYNTHESIS	16	0.385033	G1	-1.04238	0.405276	0.649839	0.459705	57	tags=6%, list=0%, signal=6%	CEL
ko01212	KEGG_FATTY_ACID_METABOLISM	35	0.315304	G1	-1.06636	0.366667	0.614414	0.434645	3441	tags=29%, list=21%, signal=22%	ADH6/CPT1C/ACAT1/ECI1/ACADVL/ACADSB/CPT2/ECI2/ACADM/GCDH
ko00640	KEGG_PROPANOATE_METABOLISM	28	0.335153	G1	-1.06916	0.337469	0.578379	0.409153	3383	tags=32%, list=21%, signal=25%	ABAT/ACACB/MLYCD/ACAT1/ALDH6A1/ACSS1/ACSS2/ACADM/PCCB
ko00410	KEGG_BETA_ALANINE_METABOLISM	17	0.390338	G1	-1.0787	0.34375	0.58125	0.411184	330	tags=12%, list=2%, signal=12%	GAD2/ABAT
ko00630	KEGG_GLYOXYLATE_AND_DICARBOXYLATE_METABOLISM	14	0.413284	G1	-1.08265	0.338942	0.578379	0.409153	3704	tags=36%, list=23%, signal=27%	GLYCTK/HYI/MDH2/MTHFD2L/PGP
ko04962	KEGG_VASOPRESSIN_REGULATED_WATER_REABSORPTION	38	0.319945	G1	-1.09906	0.29563	0.528723	0.374026	633	tags=11%, list=4%, signal=10%	DYNC1I1/GNAS/AQP3/VAMP2
ko00650	KEGG_BUTANOATE_METABOLISM	28	0.347067	G1	-1.10717	0.290323	0.524272	0.370877	1782	tags=21%, list=11%, signal=19%	GAD2/ABAT/ALDH5A1/BDH1/AACS/ACAT1
ko00564	KEGG_GLYCEROPHOSPHOLIPID_METABOLISM	58	0.305201	G1	-1.12664	0.232955	0.446696	0.315999	1827	tags=17%, list=11%, signal=15%	PLA2G1B/PEMT/GPD1/ETNK2/CDS2/DGKE/PLA2G12A/PLA2G6/LPCAT1/PTDSS2
ko04930	KEGG_TYPE_II_DIABETES_MELLITUS	36	0.332652	G1	-1.12848	0.228792	0.446696	0.315999	1739	tags=25%, list=11%, signal=22%	ABCC8/KCNJ11/MAPK10/CACNA1C/CACNA1D/PDX1/SOCS2/IRS2/PRKCE
ko00330	KEGG_ARGININE_AND_PROLINE_METABOLISM	43	0.327097	G1	-1.16687	0.195312	0.408181	0.288753	2272	tags=23%, list=14%, signal=20%	ARG2/GAMT/CKB/GATM/SAT2/GLS/AOC1/ODC1/P4HA2/PYCR1
ko04146	KEGG_PEROXISOME	70	0.311976	G1	-1.19553	0.130919	0.304387	0.215328	3677	tags=31%, list=23%, signal=24%	EPHX2/AMACR/DDO/SLC27A2/CRAT/MLYCD/PEX6/PXMP4/PEX5/PEX11G/PMVK/PXMP2/DHRS4/PEX7/MVK/PEX12/ECI2/ACOT8/PEX1/NUDT12/HACL1/PEX16
ko04260	KEGG_CARDIAC_MUSCLE_CONTRACTION	49	0.331241	G1	-1.19813	0.160763	0.351787	0.248859	4865	tags=57%, list=30%, signal=40%	CACNA2D2/ATP1B2/FXYD2/CACNA1C/CACNA1D/SLC8A1/CACNG4/MT-CO2/CACNA2D1/UQCRQ/COX6A1/MT-CO3/MT-CYB/COX8A/UQCRB/COX5B/UQCR10/COX6C/COX7A2/COX6B1/COX4I1/COX7C/SLC9A6/UQCRC1/UQCRHL/CYC1/MT-CO1/UQCRFS1
ko00120	KEGG_PRIMARY_BILE_ACID_BIOSYNTHESIS	11	0.48656	G1	-1.20591	0.221709	0.441431	0.312275	2093	tags=27%, list=13%, signal=24%	AMACR/SLC27A5/CYP39A1
ko02010	KEGG_ABC_TRANSPORTERS	30	0.387955	G1	-1.25079	0.147287	0.330064	0.233492	2988	tags=30%, list=19%, signal=24%	ABCC8/ABCA5/ABCA3/ABCB1/ABCA2/ABCG2/ABCB8/ABCC5/ABCB6
ko04730	KEGG_LONG_TERM_DEPRESSION	45	0.347294	G1	-1.25249	0.130548	0.304387	0.215328	1397	tags=18%, list=9%, signal=16%	PLA2G1B/GNAZ/GNAO1/GNAS/PLCB4/GNAI1/PLA2G12A/PLA2G6
ko00592	KEGG_ALPHA_LINOLENIC_ACID_METABOLISM	11	0.515294	G1	-1.27713	0.154734	0.342626	0.242378	2023	tags=36%, list=13%, signal=32%	PLA2G1B/PLA2G12A/PLA2G6/FADS2
ko00430	KEGG_TAURINE_AND_HYPOTAURINE_METABOLISM	9	0.551244	G1	-1.28326	0.183258	0.391793	0.27716	251	tags=22%, list=2%, signal=22%	GAD2/CDO1
ko00280	KEGG_VALINE_LEUCINE_AND_ISOLEUCINE_DEGRADATION	42	0.362576	G1	-1.28585	0.108466	0.258649	0.182972	3383	tags=31%, list=21%, signal=24%	ABAT/AOX1/BCAT2/ACAT1/BCKDHB/ALDH6A1/BCKDHA/HSD17B10/ACADSB/AUH/OXCT1/ACADM/PCCB
ko05016	KEGG_HUNTINGTON_DISEASE	145	0.299694	G1	-1.29432	0.0286749	0.0995645	0.0704333	5442	tags=51%, list=34%, signal=34%	DLG4/PLCB4/SLC25A4/DNALI1/NDUFS7/NDUFS6/POLR2I/NDUFA5/NDUFB7/MT-CO2/NDUFA9/NDUFA3/DNAL1/POLR2J/POLR2L/NDUFB2/PPID/CREB3L1/SLC25A6/UQCRQ/DCTN4/COX6A1/NDUFA8/PPARGC1A/NDUFV2/NDUFC1/NDUFB8/NDUFA2/NDUFC2/MT-CO3/PLCB1/MT-CYB/COX8A/NDUFA1/NDUFS8/UQCRB/COX5B/NRF1/NDUFV3/NDUFB1/UQCR10/COX6C/NDUFB10/COX7A2/NDUFB9/NDUFB6/COX6B1/COX4I1/MT-ATP6/SLC25A5/COX7C/DNAL4/POLR2E/HTT/DCTN2/UQCRC1/UQCRHL/CYC1/CYCS/NDU…
ko05010	KEGG_ALZHEIMER_DISEASE	131	0.308217	G1	-1.31362	0.0504424	0.151327	0.107051	4158	tags=39%, list=26%, signal=29%	ATP2A3/APBB1/SNCA/CDK5R1/CACNA1C/CACNA1D/PLCB4/BACE1/ERN1/NDUFS7/NDUFS6/NDUFA5/NDUFB7/MT-CO2/NDUFA9/NDUFA3/CALM1/NDUFB2/UQCRQ/COX6A1/NDUFA8/NDUFV2/NDUFC1/NDUFB8/HSD17B10/NDUFA2/NDUFC2/CDK5/MT-CO3/PLCB1/MT-CYB/COX8A/NDUFA1/NDUFS8/UQCRB/COX5B/NDUFV3/NDUFB1/UQCR10/COX6C/NDUFB10/COX7A2/NDUFB9/NDUFB6/PPP3CB/COX6B1/PSEN2/COX4I1/MT-ATP6/GAPDH/COX7C
ko04964	KEGG_PROXIMAL_TUBULE_BICARBONATE_RECLAMATION	16	0.515924	G1	-1.39673	0.103118	0.249089	0.176209	2454	tags=44%, list=15%, signal=37%	ATP1B2/CA4/SLC38A3/FXYD2/GLS/SLC4A4/PCK2
ko00561	KEGG_GLYCEROLIPID_METABOLISM	36	0.411732	G1	-1.39674	0.0955475	0.235844	0.16684	1234	tags=17%, list=8%, signal=15%	PNLIP/CEL/PNLIPRP1/PNLIPRP2/DGKE/GLYCTK
ko00250	KEGG_ALANINE_ASPARTATE_AND_GLUTAMATE_METABOLISM	24	0.458343	G1	-1.40019	0.0746988	0.199512	0.141138	1756	tags=29%, list=11%, signal=26%	GAD2/ABAT/ASNS/GPT2/DDO/ALDH5A1/GLS
ko00790	KEGG_FOLATE_BIOSYNTHESIS	8	0.674344	G1	-1.51161	0.0694744	0.193041	0.13656	2076	tags=38%, list=13%, signal=33%	QDPR/GCH1/GGH
ko00563	KEGG_GLYCOSYLPHOSPHATIDYLINOSITOL_GPI_ANCHOR_BIOSYNTHESIS	23	0.502042	G1	-1.51661	0.0348964	0.111909	0.0791661	4004	tags=48%, list=25%, signal=36%	PIGZ/PIGT/PIGP/PIGL/DPM2/PIGU/PGAP1/PIGK/PIGQ/GPAA1/PIGH
ko03020	KEGG_RNA_POLYMERASE	25	0.49827	G1	-1.54581	0.0293807	0.0995645	0.0704333	6353	tags=60%, list=40%, signal=36%	POLR2I/POLR2J/POLR2L/POLR3H/POLR3B/POLR3F/POLR3A/POLR1D/POLR2E/POLR1C/POLR3GL/POLR1E/POLR2C/POLR2K/POLR3K
ko00260	KEGG_GLYCINE_SERINE_AND_THREONINE_METABOLISM	21	0.573821	G1	-1.70014	0.0121983	0.0493235	0.0348921	1988	tags=48%, list=12%, signal=42%	GNMT/GAMT/GCAT/PSAT1/GATM/SARDH/GLYCTK/CHDH/PHGDH/SRR
ko03060	KEGG_PROTEIN_EXPORT	22	0.58636	G1	-1.76287	0.0106466	0.045006	0.0318378	5544	tags=64%, list=35%, signal=42%	SEC11C/SRPRB/SEC61B/SEC61A2/IMMP1L/SEC61G/SEC61A1/SPCS1/SRP19/HSPA5/IMMP2L/SRP68/SEC63/SRP54
ko04950	KEGG_MATURITY_ONSET_DIABETES_OF_THE_YOUNG	19	0.677122	G1	-1.95459	0.00118191	0.00646575	0.00457396	1238	tags=47%, list=8%, signal=44%	NKX2-2/PAX6/BHLHA15/FOXA2/NKX6-1/NEUROD1/HNF1A/MNX1/PDX1
ko05012	KEGG_PARKINSON_DISEASE	102	0.480726	G1	-1.96291	5.36358e-06	4.7506e-05	3.36064e-05	5442	tags=66%, list=34%, signal=44%	UCHL1/GPR37/SNCA/SLC25A4/NDUFS7/NDUFS6/NDUFA5/NDUFB7/MT-CO2/NDUFA9/NDUFA3/MT-ND3/UBB/NDUFB2/MT-ND2/PPID/SLC25A6/UQCRQ/COX6A1/NDUFA8/NDUFV2/NDUFC1/NDUFB8/NDUFA2/NDUFC2/MT-CO3/MT-CYB/COX8A/NDUFA1/NDUFS8/UQCRB/COX5B/NDUFV3/NDUFB1/UQCR10/COX6C/NDUFB10/COX7A2/MT-ND4L/NDUFB9/NDUFB6/COX6B1/MT-ND1/MT-ND4/COX4I1/MT-ATP6/SLC25A5/COX7C/UQCRC1/UQCRHL/UBE2G1/CYC1/PARK7/CYCS/NDUFAB1/MT-CO1/UQCRFS1/NDUFS5/NDUFV…
ko00190	KEGG_OXIDATIVE_PHOSPHORYLATION	101	0.506471	G1	-2.06669	1.04644e-06	1.14493e-05	8.09936e-06	5697	tags=70%, list=36%, signal=46%	ATP6V0E2/ATP6V0A1/NDUFS7/NDUFS6/ATP6AP1/NDUFA11/NDUFA5/NDUFB7/MT-CO2/NDUFA9/NDUFA3/ATP6V0B/MT-ND3/NDUFB2/MT-ND2/UQCRQ/COX6A1/NDUFA8/NDUFV2/NDUFC1/NDUFB8/COX17/ATP6V1G1/NDUFA2/NDUFC2/MT-CO3/COX11/MT-CYB/COX8A/NDUFA1/NDUFS8/UQCRB/COX5B/NDUFV3/NDUFB1/LHPP/UQCR10/COX6C/NDUFB10/COX10/COX7A2/MT-ND4L/NDUFB9/NDUFB6/COX6B1/MT-ND1/MT-ND4/COX4I1/MT-ATP6/COX7C/ATP6V1E2/UQCRC1/UQCRHL/ATP6V0D1/CYC1/NDUFAB1/MT-…
ko03010	KEGG_RIBOSOME	85	0.676104	G1	-2.69488	1e-10	4.65e-09	3.28947e-09	4224	tags=79%, list=26%, signal=58%	RPS28/RPL18A/RPS15/RPL21/RPL38/RPS5/RPL37A/RPL35/RPL18/RPS26/RPLP2/RPS6/RPL3/RPL17/RPL13/RPL7A/RPS9/RPL34/RPS12/RPL32/RPS4Y1/RPS10/RPL8/RPL9/RPL23A/UBA52/RPL6/RPL13A/RPL29/RPSA/RPS3A/RPS11/RPL7/RPL27A/RPLP0/RPL24/RPL5/RPS18/RPL19/RPS4X/RPL41/RPS7/RPL36/RPL14/RPS2/RPS20/RPS16/RPS17/RPL35A/RPS27A/RPL31/RPL22L1/RPL15/RPS29/RPL26/RPL10A/RPS3/RPL23/RPS8/RPLP1/RPL11/RPS23/RPS13/RPL36AL/RPL27/RPS15A/RPL…
